# Supplementary material for: H19X-encoded microRNAs induced by IL-4 in adipocyte precursors regulate proliferation to facilitate differentiation
Source: Biol Direct. 2023 Jun 15;18:32. doi: 10.1186/s13062-023-00388-4 (PMC10273709; doi:10.1186/s13062-023-00388-4)
Supplement: Supplementary file 2 — Additional file 2. Table s1 [file 13062_2023_388_MOESM2_ESM.xlsx]

## Sheet: Total_expressed_genes
Table S1. mRNA expression analysis of RNA-seq data
Gene symbol	Normalized vaule (FPKM)
	control_1	control_2	control_3	IL-4_1	IL-4_2	IL-4_3
0610005C13Rik	0.07	0.03	0	0.07	0	0
0610007P14Rik	39.98	37.65	42.5	29.54	30.4	37.7
0610009B22Rik	13.24	11.67	17.05	12.83	12.87	15.57
0610009L18Rik	0.89	0.76	1.39	1.39	0.94	2.12
0610009O20Rik	12.15	11.38	12.89	13.93	13.86	15.15
0610010B08Rik	2.36	2.05	0.82	2.14	1.68	1.71
0610010F05Rik	7.17	8.57	7.42	6.59	6.53	6.33
0610010K14Rik	25.98	24.49	29.38	22.93	25.98	33.25
0610011F06Rik	5.34	5.19	5.76	5.86	4.83	7.3
0610012G03Rik	15.55	14.73	17.97	13.96	14.68	19.77
0610030E20Rik	5.62	5.91	5.98	6.22	5.83	5.21
0610037L13Rik	11.9	10.02	12.25	11.74	11.58	15.19
0610038B21Rik	0.23	0.32	0.45	0.35	0.4	0.48
0610039H22Rik	0	0	0	0	0.1	0.05
0610039K10Rik	0.04	0	0.12	0.08	0.04	0.19
0610040B10Rik	0.47	1.31	0.84	1.58	0.46	1.74
0610040F04Rik	0	0.02	0	0.07	0.1	0.23
0610040J01Rik	0.08	0.12	0.14	0.02	0	0.08
0610043K17Rik	0.19	0.32	0.13	0.06	0.13	0.06
1010001N08Rik	0.91	0.89	0.39	1.38	1.18	1.68
1110001J03Rik	9.57	7.15	8.91	7.64	7.87	10.65
1110002L01Rik	1.84	2.07	2.17	1.73	2.01	1.97
1110004E09Rik	6.59	7.14	7.23	5.79	5.77	6.9
1110004F10Rik	57.22	55.97	57.62	46.43	50.69	57.99
1110006O24Rik	1.51	0.7	1.2	1.59	1.38	1.42
1110008F13Rik	79.41	74.79	85.44	53.6	57.24	70.29
1110008L16Rik	3.87	3.94	4.06	3.17	3.67	3.99
1110008P14Rik	23.45	20.84	23.29	16.49	16.41	22.92
1110012L19Rik	10.35	9.5	9.77	9.98	9.42	12.74
1110017D15Rik	0.08	0.12	0.26	0.12	0.15	0.16
1110019D14Rik	1.4	1.62	1.66	1.89	1.86	1.87
1110020A21Rik	0.13	0.16	0.22	0.18	0.26	0.48
1110032A03Rik	5.21	4.85	6.35	5.58	6.04	6.16
1110032F04Rik	0	0	0	0	0	0.03
1110034G24Rik	1.49	1.66	1.58	1.67	1.83	2.08
1110037F02Rik	12.86	13.52	11.6	10.41	10.59	8.41
1110038B12Rik	87.55	80.15	102.73	78.05	81.18	112.5
1110038F14Rik	15.15	14.95	17.91	13.51	13.73	18.47
1110046J04Rik	3.32	4.55	4.28	4.01	5.06	6.02
1110051M20Rik	7.34	6.93	7.98	7.47	7.06	8.98
1110059E24Rik	13.7	12.26	15.15	13.03	14.13	15.83
1110059G10Rik	2.82	2.12	3.23	2.61	2.16	3.57
1110065P20Rik	16.08	15.18	16.41	14.25	12.88	18.69
1190002N15Rik	13.34	13.55	13.44	23.93	24.67	23.37
1190005I06Rik	0.12	0.25	0	0.19	0.92	0.24
1190007I07Rik	3.63	3.79	3.96	2.64	3.32	4.34
1300002E11Rik	3.68	3.83	4.57	3.37	2.99	4.99
1300017J02Rik	0.05	0	0.02	0.02	0.05	0
1500004A13Rik	1.49	1.19	1.04	1.42	1.08	1.07
1500009C09Rik	0.02	0	0	0	0	0
1500009L16Rik	0.28	0.37	0.73	0.7	0.42	0.54
1500011B03Rik	8.8	7.97	10.04	7.82	7.35	9.68
1500011K16Rik	8.07	7.07	10.28	5.92	5.89	8.16
1500015A07Rik	0.81	0.83	1.23	0.9	0.95	1.02
1500015L24Rik	0	0	0	0.05	0	0
1500015O10Rik	4.54	4.06	5.7	6.09	5.39	8.41
1500017E21Rik	0.17	0.22	0.44	0.95	1.37	1.46
1500026H17Rik	0.2	0.18	0.12	0.06	0.21	0.09
1600002D24Rik	0.1	0	0.1	0	0	0
1600002H07Rik	4.62	4.65	4.9	3.7	3.5	3.27
1600002K03Rik	10.32	8.54	11.14	8.33	8.71	12
1600010M07Rik	1.22	0.32	1.47	0.38	0.5	1.19
1600012H06Rik	21.18	20.86	21.02	22.01	21.92	23.31
1600014C10Rik	10.19	9.7	10.31	6.4	6.09	7.47
1600014C23Rik	0	0.08	0.16	0.31	0.08	0.3
1600020E01Rik	3.49	2.59	4.15	2.48	2.92	3.77
1600023N17Rik	0.07	0.04	0.07	0.18	0.11	0.15
1600027J07Rik	0.42	0.33	0.42	0.08	0	0
1600029O15Rik	0.1	0.04	0.2	0.1	0.1	0.04
1700001C19Rik	0.07	0.14	0.03	0	0	0
1700001G11Rik	0.15	0.3	0.3	0.3	0.39	0.39
1700001G17Rik	0.09	0.17	0.3	0.08	0.08	0.33
1700001J03Rik	0	0.05	0	0.05	0	0
1700001J11Rik	0	0.01	0.04	0.03	0.03	0.06
1700001K19Rik	0	0.08	0	0.04	0.12	0
1700001K23Rik	0	0.08	0	0.24	0	0
1700001L05Rik	0.42	0.45	0.4	0.41	0.36	0.45
1700001L19Rik	0.18	0.02	0.04	0	0.06	0.08
1700001O22Rik	0.08	0.1	0.08	0.11	0.19	0.2
1700003D09Rik	0	0	0.03	0	0	0
1700003E16Rik	0.25	0.25	0.21	0.35	0.37	0.35
1700003F12Rik	0.97	0.66	1.17	3.57	3.41	5.23
1700003G18Rik	0.13	0	0	0	0	0
1700003M07Rik	0.36	0.38	0.39	0.2	0.11	0.28
1700006H21Rik	0	0	0.06	0	0	0
1700007F19Rik	0	0	0.02	0	0	0
1700007G11Rik	0.13	0.51	0.64	0.21	0.13	0.04
1700007J10Rik	0.06	0.03	0	0	0.07	0
1700007K09Rik	0.06	0.06	0.06	0.06	0.06	0.17
1700007K13Rik	0.64	0.46	0.46	0.59	0.54	0.49
1700007L15Rik	0.57	0.62	0.46	0.97	0.61	1.26
1700007P06Rik	0	0	0.05	0	0.05	0
1700008C04Rik	0	0	0.05	0	0	0
1700008J07Rik	1.15	1.35	1.3	1.48	1.52	1.62
1700008O03Rik	0.08	0.2	0.24	0.12	0	0.12
1700009N14Rik	0.67	0.56	0.93	0.12	0.23	0.11
1700010I14Rik	0.77	0.35	0.73	0.82	0.82	0.66
1700011H14Rik	0	0	0.03	0	0	0
1700011L22Rik	0	0.12	0	0	0	0
1700012B07Rik	0	0	0.16	0	0	0.04
1700012B09Rik	0.06	0.06	0	0	0	0
1700012D01Rik	0.22	0.45	0.5	0.72	0.61	0.77
1700012D14Rik	0.13	0	0.19	0.25	0.06	0
1700012L04Rik	0.08	0	0	0	0.08	0
1700013F07Rik	0.07	0	0	0.07	0.13	0.13
1700015F17Rik	0	0	0	0	0	0.16
1700016H13Rik	0.05	0.04	0	0.05	0.1	0
1700016K19Rik	0.04	0.04	0.12	0	0.04	0
1700016L04Rik	0	0	0	0	0.04	0.08
1700017B05Rik	19.42	19.12	19.04	16.89	17.2	15.14
1700017N19Rik	0	0	0	0.02	0	0
1700018B08Rik	0.03	0	0.03	0	0	0
1700018L02Rik	1.09	1.53	1.25	1.59	2.01	1.09
1700019B03Rik	0	0	0	0.04	0	0.02
1700019D03Rik	0.09	0.09	0	0.09	0.36	0.27
1700019N19Rik	0	0.04	0	0	0	0
1700020A23Rik	0.05	0.29	0	0.21	0.11	0.21
1700020D05Rik	0.58	0.76	0.75	1.12	1.12	0.51
1700020I14Rik	20.7	23.67	19.03	19.53	18.78	13.97
1700020L24Rik	1.1	1.96	1.9	1.96	1.92	2.64
1700021F05Rik	16.75	14.83	19.43	15.99	18.17	21.87
1700022I11Rik	0	0.01	0.02	0	0	0.01
1700023F02Rik	0.13	0	0	0	0	0
1700023F06Rik	0.03	0.03	0	0.06	0.09	0.03
1700024F13Rik	0	0	0	0.06	0.06	0.06
1700024P16Rik	0.66	0.79	0.65	0.28	0.4	0.32
1700025G04Rik	2.55	2.43	2.39	1.69	1.83	1.58
1700025N23Rik	0	0.08	0.13	0	0	0
1700026L06Rik	0.51	0.13	0.63	0.83	0.83	0.87
1700027I24Rik	0	0	0	0.06	0	0
1700028E10Rik	0.02	0	0	0.05	0.04	0.03
1700028I16Rik	0.14	0.04	0.11	0.14	0.24	0.03
1700028J19Rik	0.37	0.18	0.15	0.18	0.18	0.51
1700028K03Rik	0.5	0.42	0.59	0.38	0.33	0.45
1700029H14Rik	0	0.03	0	0.03	0.03	0
1700029I15Rik	0	0.1	0.2	0.2	0.1	0.1
1700029J07Rik	0.86	0.73	0.74	0.48	0.57	0.84
1700029P11Rik	0	0	0.04	0	0	0
1700030A11Rik	0	0.04	0	0	0	0
1700030C10Rik	1.63	1.62	1.72	1.32	1.13	1.77
1700030F18Rik	0	0	0.06	0.06	0	0
1700030J22Rik	0.3	0.22	0.28	0.18	0.23	0.14
1700030K09Rik	3.34	3.6	3.51	3.21	3.62	3.53
1700030L20Rik	0.1	0	0	0.04	0	0
1700034E13Rik	0	0	0.08	0.08	0	0.23
1700034H15Rik	0.01	0.07	0.04	0.03	0.08	0.06
1700034I23Rik	0.03	0.09	0.03	0.06	0.06	0
1700034J05Rik	0	0	0	0.02	0	0
1700034P13Rik	0.04	0.08	0.07	0.1	0.11	0.06
1700037C18Rik	0.99	1.02	1.05	0.94	1.27	1.13
1700037H04Rik	24.71	22.06	26.31	19.48	18.05	24.47
1700040L02Rik	0.03	0	0.06	0.09	0.03	0.03
1700042O10Rik	0	0	0.14	0.03	0	0.03
1700047E10Rik	0.07	0	0	0	0	0
1700047G03Rik	0	0	0	0	0	0.04
1700047I17Rik2	24.14	22.99	25.74	19.53	19.71	23.23
1700047M11Rik	0	0	0.06	0	0	0
1700048M11Rik	0.17	0.17	0.08	0.25	0.17	0.17
1700048O20Rik	0.95	0.67	0.97	1.02	0.88	0.73
1700049G17Rik	1.42	1.36	1.34	1.42	1.34	1.18
1700052K11Rik	2.62	2.88	3.29	2.56	2.9	2.86
1700054M17Rik	0	0	0	0	0	0.09
1700056E22Rik	0.51	0.23	0.27	0.46	0.42	0.76
1700057G04Rik	0.04	0	0	0.04	0	0
1700061G19Rik	0.03	0.07	0.1	0.03	0.07	0.16
1700061I17Rik	0.02	0.06	0.04	0	0	0.04
1700063D05Rik	0.11	0.05	0.38	0.16	0.11	0.11
1700066B19Rik	0.06	0	0.03	0.03	0.04	0.06
1700066M21Rik	4.96	5.64	5.05	4.1	4.19	3.85
1700067K01Rik	0.17	0.14	0.24	0.17	0.14	0.27
1700071K01Rik	0	0	0	0.04	0	0
1700071M16Rik	0.07	0.03	0.04	0.01	0.01	0
1700073E17Rik	0	0.01	0	0.02	0.02	0.01
1700084E18Rik	0.37	0.64	0.46	0.09	0.27	0.36
1700084J12Rik	0.11	0	0.05	0.1	0	0.05
1700086L19Rik	0.14	0.59	0.45	0	0.22	0.16
1700086O06Rik	0.79	0.73	1	0.78	0.77	1.24
1700088E04Rik	0.74	0.51	0.61	0.85	0.72	0.71
1700091H14Rik	0	0.03	0.03	0	0.03	0
1700092M07Rik	0.11	0.23	0.11	0.11	0.11	0
1700093K21Rik	0	0.03	0.07	0	0	0.07
1700094D03Rik	1.24	1.28	1.28	1.02	0.96	1.52
1700096K18Rik	1.18	1.03	1	1.54	1.76	2.02
1700097N02Rik	0	0	0	0	0	0.09
1700099I09Rik	0.17	0.06	0.29	0.06	0.17	0.06
1700101I11Rik	0.14	0.14	0.33	0.23	0.23	0.28
1700102H20Rik	0.32	0.11	0	0.21	0	0.1
1700102P08Rik	0.17	0.27	0.3	0.3	0.26	0.1
1700105P06Rik	0.14	0	0.07	0.28	0	0.07
1700108F19Rik	0	0	0.04	0	0	0
1700109H08Rik	0.1	0.31	0.15	0.36	0.2	0.2
1700109K24Rik	0.93	0.82	0.34	0.91	0.68	0.34
1700110C19Rik	0	0.16	0	0	0	0.05
1700110I01Rik	0.02	0	0	0.02	0	0.04
1700112E06Rik	0.12	0.37	0.25	0.45	0.49	0.45
1700112H15Rik	0	0.05	0	0	0	0
1700112J05Rik	0.05	0.05	0	0	0	0
1700112J16Rik	0.07	0.05	0.15	0.11	0.03	0.03
1700113A16Rik	0.19	0.19	0.21	0.09	0.09	0.2
1700116B05Rik	0.1	0	0	0	0	0
1700119H24Rik	0	0	0	0	0.2	0
1700120C14Rik	0.22	0.11	0.11	0.22	0.43	0.11
1700120G07Rik	0	0	0	0	0.04	0
1700120K04Rik	0.22	0.07	0.07	0	0.22	0.07
1700123I01Rik	0.02	0.02	0.05	0	0.02	0.02
1700123M08Rik	0.39	0.25	0.14	0.52	0.45	0.69
1700123O20Rik	15.74	15.07	18.8	14.1	14.06	18.36
1700124L16Rik	0	0.25	0.38	0	0.12	0.25
1700125H03Rik	0.32	0.42	0.06	0.06	0.17	0
1700128A07Rik	0	0	0	0.04	0	0
1700128F08Rik	0.17	0.33	0.19	0.1	0.26	0.25
1810006J02Rik	0	0.02	0	0	0	0
1810008I18Rik	0	0.06	0.06	0	0	0
1810009A15Rik	27.87	25.41	31.27	21.79	22.95	31.35
1810009N02Rik	3.23	2.81	3.72	2.13	3.01	2.93
1810010D01Rik	0.28	0.32	0.2	0.2	0.52	0.28
1810010H24Rik	0.65	0.82	0.78	0.94	1.4	1.73
1810011H11Rik	7.88	8.43	11.14	5.42	5.01	6.72
1810011O10Rik	1.83	2.19	2.6	1.75	1.23	1.52
1810012K16Rik	0	0.07	0.07	0.15	0	0.36
1810013A23Rik	0	0	0.3	0	0	0
1810013L24Rik	15.27	16.91	15.1	13.72	15.37	14.35
1810014B01Rik	0.79	1.22	1.53	0.58	0.69	0.86
1810019D21Rik	0.27	0.37	0.53	0.32	0.29	0.42
1810020O05Rik	0.04	0	0	0	0.04	0.07
1810021B22Rik	0.96	0.54	0.95	0.71	0.77	0.7
1810022K09Rik	69.72	62.99	82.57	48.5	57.23	73.66
1810024B03Rik	0.03	0	0	0.03	0	0
1810026B05Rik	1.75	1.61	2.14	1.61	1.57	2.14
1810026J23Rik	14.83	15.4	16.72	14.98	14.4	14.78
1810030O07Rik	15.75	16.18	16.55	14.59	15.25	15.6
1810032O08Rik	7.37	6.43	6.7	4.57	4.45	7
1810034E14Rik	1.43	1.01	1.35	1.3	1.23	1.66
1810037I17Rik	27.37	25.41	36.37	21.09	22.51	32.09
1810041H14Rik	0.1	0	0	0	0	0
1810041L15Rik	0.01	0.02	0.01	0.01	0.02	0.01
1810043G02Rik	5.93	5.74	7.67	4.87	4.73	5.15
1810043H04Rik	12.43	12.61	13.05	9.46	11.03	13.91
1810044D09Rik	0.9	1.06	1.38	1.29	1.84	1.51
1810046K07Rik	0	0	0.03	0.03	0	0
1810055G02Rik	29.18	25.37	30.93	21.11	21.16	21.18
1810058I24Rik	50.73	50.9	53.37	43.31	45.21	57.86
1810062G17Rik	0.62	0.75	0.62	0.53	0.78	0.9
1810062O18Rik	0.15	0.26	0.2	0.1	0.45	0.3
1810064F22Rik	0.02	0.06	0	0	0.06	0
1810065E05Rik	0	0.04	0.08	0	0	0
2010001A14Rik	0.91	0.81	1.1	1.39	1.34	1.08
2010003K11Rik	0	0	0	0	0	0.06
2010005H15Rik	0	0.31	0.3	0	0	0
2010009K17Rik	0	0	0	0	0.14	0
2010010A06Rik	0	0	0	0	0	0.06
2010016I18Rik	0.1	0.14	0.05	0.17	0.23	0.14
2010106C02Rik	0	0	0.06	0	0	0
2010107E04Rik	62.04	66.91	72.24	62.01	60.7	84.75
2010107G12Rik	0.03	0.05	0.03	0.05	0.05	0.02
2010107G23Rik	0.48	0.63	0.4	0.12	0.31	0.35
2010109A12Rik	0.22	0.07	0	0	0	0.07
2010109I03Rik	0	0.02	0	0	0	0
2010111I01Rik	10.64	10.54	13.18	7.25	7.64	10.43
2010204K13Rik	1.02	1.34	1.46	0.81	0.82	1.38
2010300C02Rik	0.03	0.06	0.06	0.02	0.02	0.02
2010308F09Rik	0	0	0.08	0	0.17	0
2010315B03Rik	4.19	3.78	4.59	4.48	4.43	4.64
2010320M18Rik	7.16	6.84	6.55	6.2	5.56	6.69
2200002D01Rik	2.87	2.86	3	2.37	2.59	3.93
2200002J24Rik	0	0	0	0	0.06	0
2210010C04Rik	0	0	0.03	0	0	0
2210011C24Rik	0.29	0.25	0.62	0.12	0.08	0.04
2210013O21Rik	29.1	28.74	29.5	20.58	21.07	27.95
2210016F16Rik	13.97	13.83	15	12.46	12.6	15.2
2210016L21Rik	20.49	17.74	21.16	18.82	21.85	24.45
2210039B01Rik	0.87	0.81	0.95	1.15	1.06	1.12
2210404O09Rik	2.51	2.6	2.8	3.28	2.96	2.82
2210406O10Rik	0.25	0.11	0.18	0.13	0.07	0.07
2210407C18Rik	0.04	0.04	0	0	0	0
2210408F21Rik	2.03	1.92	2.27	1.64	3.18	2.91
2210408I21Rik	1.31	1.57	1.15	0.94	1	1.19
2210409E12Rik	0.23	0	0	0	0	0
2210416O15Rik	0.17	0.05	0.12	0.22	0.12	0.12
2210417A02Rik	0.07	0	0	0.07	0.14	0
2210418O10Rik	2.31	2.64	2.49	2.15	2.16	2.05
2300005B03Rik	0.09	0	0.09	0.09	0	0
2300009A05Rik	7.9	7.48	7.19	5.93	6.03	7.44
2310001H17Rik	0.89	0.89	0.84	0.62	1.55	1.28
2310002F09Rik	0.04	0.01	0.03	0.04	0.15	0.14
2310002L09Rik	0	0.04	0	0	0	0.04
2310005A03Rik	0	0.03	0	0	0	0
2310007B03Rik	0.03	0.06	0.05	0.02	0.02	0.02
2310009A05Rik	16.37	16.12	16.95	16.53	18.19	21.55
2310009B15Rik	7.35	7.25	8.68	7.04	7.14	10.84
2310010J17Rik	0.46	0.3	0.68	0.34	0.33	1.32
2310011J03Rik	15.42	15.26	18.1	13.42	13.75	16.96
2310015A10Rik	1.25	1.01	1.27	1.07	1.14	1.07
2310015D24Rik	0	0	0	0	0.02	0
2310020H05Rik	0.05	0	0	0	0	0
2310022A10Rik	7.91	8.26	8.13	6.14	6.14	7.05
2310022B05Rik	75.51	76.1	70.31	50.84	53.07	49.75
2310030G06Rik	0.77	0.54	0.99	0.79	0.9	0.81
2310033P09Rik	7.19	6.05	7.27	5.8	6.55	7.77
2310034G01Rik	0.59	0.24	0.68	0.77	0.24	0.67
2310034O05Rik	0	0	0	0	0.07	0
2310035C23Rik	6.44	6.8	6.79	6.04	5.39	5.21
2310036O22Rik	78.9	73.02	86.8	62.49	69.82	89
2310039H08Rik	9.25	7.65	10	9.7	10.83	14.84
2310039L15Rik	1.29	0.73	0.85	0.73	0.96	0.82
2310040G24Rik	0.58	0.53	0.38	0.38	0.21	0.57
2310045n01rik-mef2b	0	0	0.09	0	0	0
2310057M21Rik	4.11	4.05	3.88	3.21	3.29	3.63
2310061I04Rik	15.21	12.49	15.38	10.03	9.73	13.8
2310068J16Rik	0.53	0.47	0.27	0.62	0.23	0.43
2310069B03Rik	0.08	0.02	0.08	0.06	0.14	0.18
2310069G16Rik	0.04	0	0	0	0	0
2310081J21Rik	0.15	0	0.15	0	0.07	0
2410002F23Rik	23.98	22.3	24.72	17.8	19.54	23.23
2410003L11Rik	0	0.13	0	0.06	0	0.13
2410004B18Rik	8.74	10.16	11.7	7.75	8.37	10.48
2410004I01Rik	0	0	0	0.08	0.04	0
2410004P03Rik	0.29	0.25	0.12	0.18	0.2	0.3
2410006H16Rik	161.94	153.18	188.93	152.85	154.76	221.74
2410015M20Rik	31.15	36.24	40.15	30.23	34.32	43.59
2410016O06Rik	5.79	5.56	6.04	4.27	4.22	5.43
2410017I17Rik	0	0	0.05	0	0.02	0
2410018L13Rik	4.35	4.27	4.25	2.88	2.67	3.66
2410021H03Rik	0.1	0.15	0	0.15	0.35	0.15
2410089E03Rik	4.66	4.53	3.5	4.07	4.03	2.35
2410124H12Rik	0	0	0.05	0	0	0
2410131K14Rik	7	6.66	6.55	5.78	5.12	4.63
2410137M14Rik	0	0.04	0.09	0.04	0	0.04
2410141K09Rik	0.1	0.12	0.11	0.07	0.07	0.15
2500002B13Rik	1.14	1.09	1.33	1.05	1.81	1.78
2500004C02Rik	1.03	0.86	1.28	0.81	0.77	1.09
2510002D24Rik	3.58	3.46	4.19	3.57	2.34	3.07
2510003B16Rik	0.24	0.07	0.07	0.22	0.07	0.21
2510009E07Rik	13.58	13.32	13.22	12.67	12.7	11.09
2510039O18Rik	29.23	29.36	30.88	28.04	26.11	27.06
2610001J05Rik	21.88	21.78	26.02	19.36	18.37	24.28
2610002M06Rik	4.7	5.01	4.52	4.4	4.43	3.96
2610005L07Rik	16.61	16.65	13.87	15.86	14.35	9.21
2610008E11Rik	6.87	7.48	7.28	5.88	6.2	5.46
2610016A17Rik	0.85	0.42	0.5	0.67	0.33	0.16
2610020C07Rik	0.56	0.57	0.55	0.55	0.55	0.6
2610020H08Rik	2.32	1.82	1.88	1.84	1.59	1.5
2610027K06Rik	0.04	0.01	0.03	0.02	0.03	0.09
2610028E06Rik	0	0	0	0	0.01	0.01
2610035D17Rik	1.24	1.44	1.63	1.44	1.16	1.5
2610037D02Rik	0.02	0	0	0.02	0.04	0.01
2610042L04Rik	0.34	0.45	0.48	0.26	0.2	0.31
2610044O15Rik8	4.88	3.68	4.06	3.12	3.62	4.26
2610203C22Rik	1.09	1.2	1.93	1.19	1.18	1.12
2610206C17Rik	0.04	0	0.02	0.06	0.04	0.02
2610301B20Rik	10.37	9.62	9.81	9.19	8.6	9.66
2610305D13Rik	1.67	1.69	1.35	1.2	1.36	1.18
2610306M01Rik	1.64	2.09	2.12	2.41	2.09	2.59
2610307P16Rik	0.52	0.32	0.27	0.17	0.14	0.18
2610316D01Rik	0.16	0.12	0	0.12	0.4	0.12
2610318N02Rik	1.28	1.01	1.41	0.89	0.43	0.64
2610507B11Rik	43.08	46.89	39.31	35.5	34.45	25.59
2610507I01Rik	5.25	6.04	5.95	4.84	4.49	4.31
2610524H06Rik	11.12	11.65	13.48	14.68	14.92	18.96
2610528A11Rik	1.58	1.78	2.59	25.7	31.31	30.91
2610528J11Rik	0	0	0.04	0	0	0
2700029M09Rik	15.68	15.25	16.68	10.31	9.55	11.99
2700038G22Rik	2.18	1.64	1.85	2.23	2.25	2.5
2700046G09Rik	0.73	0.6	1.06	1.17	0.94	1.33
2700049A03Rik	2.68	3	2.91	2.25	2.19	1.87
2700054A10Rik	0.3	0.16	0.34	0.32	0.27	0.31
2700060E02Rik	90	88.94	98.63	82.88	81.94	109.08
2700062C07Rik	10.62	11.42	11.73	9.95	10.02	13.71
2700069I18Rik	1.62	1.03	1.12	0.44	0.73	0.86
2700070H01Rik	0.15	0.1	0.12	0.16	0.12	0.15
2700081O15Rik	13.54	13.04	13.88	12.11	12.63	12.31
2700089I24Rik	0	0	0	0	0.02	0
2700094K13Rik	18.03	17.86	22.95	16.34	17.55	23.23
2700097O09Rik	2.45	2.87	3.27	2.27	2.31	2.54
2700099C18Rik	4.09	3.95	5	3.44	3.2	3.24
2810001G20Rik	3.22	3.14	4.07	3.1	2.85	2.95
2810002D19Rik	3.73	3.46	3.74	3.69	3.09	4.21
2810004N23Rik	15.38	15.22	15.82	14.46	14.36	15.05
2810006K23Rik	4.73	4.74	5.23	4.28	4.46	5.01
2810013P06Rik	2.96	3.46	2.87	3.29	3.02	3.77
2810021J22Rik	1.42	1.5	1.69	1.76	1.75	1.53
2810025M15Rik	9.75	9.46	9.17	7.31	6.25	7.73
2810029C07Rik	0.42	0.29	0.31	0.11	0.09	0.23
2810032G03Rik	0.98	1.19	1.18	0.89	0.94	1.25
2810047C21Rik1	1	1.47	1.17	1.23	1.07	0.87
2810403A07Rik	19.94	20.34	21.88	16.68	15.8	16.67
2810403D21Rik	0.26	0.15	0.41	0.33	0.18	0.15
2810404M03Rik	0.09	0.12	0	0	0.03	0
2810405F15Rik	0.14	0.02	0.07	0.19	0.09	0.05
2810408A11Rik	1.51	1.69	1.09	1.32	1.5	1.52
2810408I11Rik	3.71	3.37	4.87	3.01	3.64	3.88
2810410L24Rik	0.73	0.47	0.6	0.63	0.55	0.63
2810417H13Rik	26.93	29.01	31.37	17.04	18.69	18.11
2810428I15Rik	32.62	34.18	33.57	29.45	29.31	39.36
2810429I04Rik	0	0.07	0.14	0	0.07	0
2810433D01Rik	1.36	1.25	1.57	1.56	2.26	2.36
2810442N19Rik	0	0.16	0.08	0.04	0.12	0
2810454H06Rik	0.24	0.32	0.27	0.15	0.2	0.3
2810459M11Rik	0.02	0	0.01	0	0	0
2810468N07Rik	0.73	0.65	0.7	0.56	0.67	1.14
2810474O19Rik	14.77	14.8	13.59	20.48	20.18	17.24
2900005J15Rik	0.98	0.8	0.96	0.86	0.93	1.12
2900009J06Rik	0.18	0.53	0.44	0.61	0.43	0.09
2900011O08Rik	0.03	0	0.03	0.02	0.05	0
2900026A02Rik	6.46	7.13	6.53	2.53	2.46	2.09
2900041M22Rik	0.52	0.41	0.74	0.68	1.05	1.13
2900055J20Rik	0.05	0	0	0	0.31	0.05
2900057B20Rik	0.04	0.07	0	0.04	0	0.11
2900060B14Rik	0.2	0.13	0	0.39	0.39	0.45
2900076A07Rik	1.38	1.07	0.84	1.68	1.05	2.31
2900092D14Rik	0	0	0.01	0.01	0	0
2900097C17Rik	66.38	66.64	64.61	62.8	62.36	58.93
3000002C10Rik	1.69	1.82	1.48	1.49	1.76	1.82
3010001F23Rik	0.46	0.29	0.13	0.37	0.62	0.33
3010026O09Rik	2.55	2.77	2.82	2.93	2.85	3.65
3110001I22Rik	1.11	1.36	1.04	0.76	1.05	0.96
3110002H16Rik	12.02	11.19	12.32	10.73	9.69	11.7
3110009E18Rik	1.22	1.58	1.55	1.83	1.64	1.67
3110021A11Rik	0.27	0.27	0.09	0.32	0.13	0.18
3110035E14Rik	0.01	0.02	0.01	0.03	0.02	0.04
3110039I08Rik	21.11	20.17	21.28	13.61	13.39	14.83
3110040N11Rik	7.12	6.04	7.34	6.24	6.34	8
3110043O21Rik	7.88	8.04	8.39	7.35	7.25	7.19
3110045C21Rik	0.98	0.72	0.62	0.23	0.48	0.51
3110052M02Rik	1.48	1.41	1.33	1.17	1.38	1.21
3110056K07Rik	2.25	2.34	2.13	1.66	1.7	2.01
3110062M04Rik	4.77	4.15	5.18	4.78	5.37	5.67
3110070M22Rik	0.42	0.48	0.39	0.39	0.22	0.57
3110079O15Rik	0	0	0	0	0	0.09
3110082I17Rik	7.51	6.3	6.42	4.95	5.57	5.88
3110082J24Rik	0.05	0.16	0	0.05	0.05	0.11
3200001D21Rik	0.02	0.02	0.02	0.02	0.03	0.03
3300002I08Rik	0.91	0.24	0.54	0.42	0.77	0.65
3300002P13Rik	0.03	0	0.07	0	0	0
3300005D01Rik	6.96	6.57	6.65	7.97	7.28	9.23
3425401B19Rik	0.12	0.1	0.05	0.31	0.38	0.29
3632451O06Rik	2.93	3.31	3.42	6.35	6.14	5.55
3632454L22Rik	0	0	0.03	0.02	0.04	0
3830403N18Rik	1.03	0.74	0.59	0.62	0.47	0.79
3830406C13Rik	10.29	10.14	10.27	9.85	9.68	11.74
3830408C21Rik	0.36	0.54	0.63	0.64	0.49	0.24
3830417A13Rik	0.02	0	0	0.02	0.02	0
3830432H09Rik	0.01	0	0	0	0.01	0
3930402G23Rik	0.06	0.03	0.01	0.01	0.01	0.01
4430402I18Rik	0.34	0.36	0.47	0.32	0.57	0.57
4632404H12Rik	0.87	0.87	0.83	0.84	0.67	0.64
4632415L05Rik	4.21	3.79	3.92	4.61	4.34	3.93
4632427E13Rik	0.23	1.05	0.58	0.35	0.11	0.51
4632428C04Rik	0.07	0.12	0.1	0.07	0.2	0.13
4732416N19Rik	0	0	0	0.1	0	0
4732471J01Rik	0.09	0.18	0.11	0.29	0.23	0.09
4732491K20Rik	0.47	0.37	0.35	0.38	0.28	0.45
4831407H17Rik	0.03	0	0.03	0	0	0.06
4831440E17Rik	0.2	0.3	0.22	0.37	0.28	0.37
4833411C07Rik	0.03	0	0.09	0	0	0
4833412C05Rik	1.64	1.26	1.19	0.68	0.54	0.8
4833415N18Rik	0	0	0.04	0.59	0.55	0.99
4833417C18Rik	0.14	0.17	0.22	0.11	0.22	0.14
4833418N02Rik	0.46	0.65	0.69	0.45	0.66	0.77
4833419F23Rik	1.08	1.16	1.33	2.22	2.08	2.7
4833420G17Rik	10.91	11.63	12.65	10.3	9.26	9.76
4833422C13Rik	1.08	1.13	0.85	0.33	0.27	0.29
4833423E24Rik	0	0	0	0	0.02	0
4833427F10Rik	0.07	0.02	0.07	0.07	0.05	0
4833427G06Rik	1	0.81	0.81	0.38	0.28	0.79
4833439L19Rik	35.79	38.07	39.83	32.4	31.34	34.61
4921504A21Rik	0.51	0.34	0.42	0.39	0.33	0.24
4921504E06Rik	0	0.04	0	0	0	0
4921507P07Rik	0.12	0.03	0.06	0	0.05	0.02
4921508D12Rik	0.03	0	0	0	0	0
4921509O07Rik	0	0	0	0.03	0	0
4921511C10Rik	0	0	0	0	0.05	0
4921513I03Rik	0.21	0.09	0.07	0.05	0.05	0
4921515E04Rik	0.03	0	0.02	0.03	0.03	0.03
4921517D22Rik	0.02	0.08	0.09	0.06	0.01	0.06
4921518K17Rik	0	0	0	0.01	0.01	0
4921524J17Rik	18.91	17.16	18.8	13.77	12.31	15.37
4921525O09Rik	0.07	0.05	0.03	0	0.03	0.03
4921529L05Rik	0.1	0.12	0.12	0.12	0	0.12
4921531C22Rik	1.2	0.97	0.99	1.73	1.61	1.38
4921536K21Rik	0.45	0.33	0.57	0.33	0.31	0.22
4930402H24Rik	16.61	16.9	14.74	12.92	12.71	10.77
4930404H11Rik	0	0	0	0.05	0	0
4930404I05Rik	0.46	0.58	0.27	0.38	0.38	0.15
4930404N11Rik	4.04	3.92	5.63	6.58	5.45	6.56
4930405A21Rik	0.11	0.04	0.15	0.22	0.04	0
4930405O22Rik	0	0.12	0	0	0.04	0.08
4930412C18Rik	0.07	0.13	0.17	0.19	0.1	0.21
4930412O13Rik	0.02	0	0	0	0.01	0.01
4930413F20Rik	0	0	0	0.03	0.07	0.07
4930413G21Rik	3.49	3.78	3.24	4.02	3.52	3.91
4930414N06Rik	0	0	0	0.06	0	0
4930415F15Rik	0	0.05	0.2	0	0.1	0.2
4930415O20Rik	0.07	0.07	0	0.07	0	0
4930417O13Rik	0	0	0	0	0	0.03
4930423M02Rik	0.03	0	0	0	0	0
4930426L09Rik	1.24	1.51	1.55	0.58	1.03	0.62
4930427A07Rik	4.57	4.31	4.31	2.51	3	2.69
4930429B21Rik	1.45	1.39	1.3	0.41	0.44	0.59
4930429D17Rik	0	0	0.02	0	0	0
4930429F24Rik	0.02	0.05	0	0	0	0.02
4930430F08Rik	3.31	3.87	3.33	3.28	2.79	3.97
4930430J02Rik	0	0	0	0.18	0	0
4930431F12Rik	0.05	0.13	0.13	0.11	0.03	0.03
4930431P03Rik	0.17	0.08	0.16	0.12	0.11	0.19
4930432J09Rik	0.02	0	0	0	0.01	0
4930432K21Rik	0.4	0.45	0.45	0.33	0.36	0.41
4930433I11Rik	0	0.02	0	0	0	0
4930433N12Rik	0	0	0.03	0.11	0.03	0.1
4930440I19Rik	0	0	0	0	0.04	0
4930443O20Rik	0.03	0	0	0	0.05	0
4930444G20Rik	0.04	0	0.06	0.06	0.03	0.1
4930444M15Rik	0	0.02	0	0	0	0
4930444P10Rik	0	0	0.04	0	0.07	0.04
4930445N18Rik	0	0	0.04	0.08	0	0
4930447C04Rik	0.53	0.8	0.97	0.41	0.64	0.97
4930447F24Rik	1.2	1.1	1.39	6.62	7.78	8.14
4930447K03Rik	0.07	0.07	0.07	0.07	0	0.04
4930447M23Rik	0.05	0.08	0.14	0.09	0.02	0.08
4930451G09Rik	0.19	0.11	0.09	0.11	0.09	0.09
4930452B06Rik	0.59	0.52	0.52	0.55	0.32	0.36
4930453H23Rik	0.02	0.02	0.02	0.02	0.02	0.02
4930453N24Rik	21.27	22.03	21.87	16.66	15.54	19.7
4930455C13Rik	0.09	0.09	0	0.09	0.04	0.12
4930455G09Rik	1.25	1.94	1.99	0.87	0.8	0.79
4930459C07Rik	0	0	0	0	0.03	0
4930463O16Rik	0	0.02	0	0	0	0
4930465K10Rik	0	0.03	0	0.03	0	0.06
4930467E23Rik	0	0.07	0	0	0	0
4930470H14Rik	3.61	2.87	2.7	2.92	2.51	2.1
4930471M09Rik	0.03	0	0.03	0	0	0.07
4930473A02Rik	0.08	0.08	0.03	0.08	0	0
4930474N09Rik	0	0	0	0.03	0	0.03
4930479D17Rik	0	0.05	0	0	0.15	0
4930480K23Rik	0.18	0.44	0.34	0.28	0.3	0.36
4930481A15Rik	0.77	0.62	0.65	0.7	0.89	1.08
4930483J18Rik	0.07	0.07	0.24	0	0.07	0
4930483K19Rik	0.06	0.24	0.06	0.06	0.15	0.03
4930486L24Rik	1.51	1.33	1.56	0.47	0.63	0.7
4930487H11Rik	0.25	0.25	0.13	0.08	0	0
4930502E09Rik	0	0.05	0	0	0	0
4930502E18Rik	0.06	0.15	0.06	0.06	0.09	0.06
4930503B20Rik	0.05	0	0.02	0.02	0.06	0.07
4930503E14Rik	0	0	0	0	0.03	0.08
4930503L19Rik	10.62	11.91	11.52	9.19	9.73	8.49
4930504C09Rik	0	0.03	0	0	0	0
4930505A04Rik	0.08	0.08	0	0.08	0.24	0.2
4930506A18Rik	0	0	0	0.04	0	0
4930506C21Rik	0.43	0.31	0.23	0.27	0.42	0.3
4930507D05Rik	0.27	0.29	0.27	0.14	0.15	0.18
4930509E16Rik	0.03	0.03	0.09	0.03	0.03	0.03
4930509K18Rik	0	0.02	0	0	0	0
4930511M06Rik	1.97	1.63	1.98	1.28	1.51	1.88
4930512B01Rik	0.03	0	0	0	0	0
4930512J16Rik	0	0	0	0.46	0.37	0.19
4930512M02Rik	0.79	0.62	0.83	0.78	0.73	0.81
4930513D17Rik	0	0	0.03	0.12	0.06	0.03
4930513N10Rik	0.7	0.6	0.52	0.47	0.38	0.24
4930515G01Rik	0.56	0.44	0.62	0.67	0.67	0.58
4930519F09Rik	0.4	0.24	0.42	0.28	0.37	0.18
4930519G04Rik	0.04	0	0.09	0.03	0	0.03
4930520O04Rik	0.72	0.51	0.58	0.64	0.74	0.47
4930521E06Rik	0	0	0.04	0.04	0	0
4930523C07Rik	2.26	2.31	2.28	0.73	0.85	0.71
4930525D18Rik	0	0.04	0.04	0	0	0
4930525G20Rik	0.17	0.11	0.1	0.14	0.18	0.18
4930526I15Rik	1.66	1.96	1.65	1.96	2.39	1.2
4930526L06Rik	0.15	0.07	0.07	0.07	0.07	0.11
4930528A17Rik	0.14	0.17	0.1	0.12	0.22	0.18
4930528D03Rik	0.21	0.21	0.09	0.18	0	0.23
4930529C04Rik	0.01	0.03	0	0.01	0	0
4930533B01Rik	0	0.04	0	0	0	0
4930533N22Rik	0.1	0.31	0.05	0.11	0.06	0.07
4930538K18Rik	0.07	0	0.07	0.02	0.05	0.05
4930539E08Rik	0.02	0.04	0.05	0.1	0.12	0.07
4930539J05Rik	3.27	2.86	2.85	2.28	3.67	3.26
4930542D17Rik	0	0	0	0.03	0.03	0
4930546C10Rik	0	0.02	0	0	0	0.02
4930546K05Rik	0	0	0	0.01	0	0
4930548H24Rik	0	0.08	0	0.03	0.05	0
4930549C01Rik	0	0.06	0	0	0	0
4930549C15Rik	0.03	0	0.03	0	0	0
4930549G23Rik	0	0.41	0	0	0.27	0
4930550C14Rik	0.27	0.33	0.3	0.3	0.32	0.38
4930552P12Rik	0.03	0.01	0	0	0.03	0.03
4930555G01Rik	0.04	0.02	0.06	0	0	0
4930556C24Rik	0	0	0.04	0	0	0
4930556M19Rik	1.07	0.68	0.71	1.46	1.28	1.15
4930557K07Rik	0.23	0.23	0.11	0	0.11	0.11
4930558C23Rik	0	0	0	0	0.05	0
4930558J18Rik	0.46	0.34	0.37	0.45	0.31	0.29
4930558K02Rik	0	0.04	0	0	0	0
4930562C15Rik	0.01	0	0	0.02	0.02	0.01
4930562F07Rik	0.12	0	0.14	0.06	0.06	0
4930563D23Rik	0	0.01	0	0	0.01	0
4930563E18Rik	0	0	0	0.02	0	0
4930563E22Rik	0.24	0.23	0.22	0.17	0.15	0.26
4930563M21Rik	0	0	0	0.1	0	0
4930565N06Rik	0.25	0.31	0.09	0.44	0.16	0
4930570G19Rik	0.08	0.07	0.16	0.03	0	0
4930573O16Rik	0.31	0.31	0.1	0	0.1	0
4930577N17Rik	1.41	1.02	1.78	1.03	1.01	1.43
4930578C19Rik	0.04	0.02	0.06	0.02	0.02	0
4930578M01Rik	0	0.08	0	0.08	0.12	0.12
4930579G18Rik	0.38	0.6	0.38	0.42	0.72	0.27
4930579G24Rik	5.83	6.36	6.88	4.37	3.67	4.29
4930579H20Rik	0	0	0	0.02	0	0
4930579K19Rik	0.36	0.03	0.26	0.16	0.25	0.28
4930581F22Rik	0.22	0.36	0.33	0.58	0.62	0.54
4930583K01Rik	0.04	0.04	0	0.04	0	0
4930590J08Rik	0.01	0	0	0	0.01	0.02
4930590L20Rik	0	0	0	0.07	0	0.07
4930592A05Rik	0	0	0.04	0	0	0
4930592I03Rik	0	0.04	0	0	0	0
4930594C11Rik	0	0	0	0	0.01	0
4930597A21Rik	0	0	0.11	0	0	0
4930599N23Rik	0.52	0.44	0.17	0.38	0.51	0.34
4931402G19Rik	0.06	0.02	0	0.05	0.03	0
4931403E22Rik	0	0	0	0.12	0.06	0.17
4931406C07Rik	15.18	16.23	16.23	14.46	13.79	14.88
4931406H21Rik	0.02	0	0.04	0.02	0	0
4931406P16Rik	19.31	21.12	17.65	13.21	13.75	10.35
4931408D14Rik	0.08	0.16	0.12	0.15	0.15	0.15
4931414P19Rik	2.07	2.53	2.75	2.36	2.21	2.67
4931423N10Rik	0	0.04	0	0	0	0
4931428F04Rik	1.47	1.36	1.32	1.71	1.24	1.38
4931429L15Rik	0.02	0	0	0	0	0
4931431B13Rik	0	0	0	0	0.09	0
4931431C16Rik	0.1	0.11	0.07	0.16	0.13	0.03
4931440F15Rik	0.01	0	0	0	0.02	0
4931440P22Rik	0.22	0.22	0.27	0.37	0.35	0.19
4932411N23Rik	0	0	0	0.01	0	0
4932412D23Rik	0	0	0	0	0.02	0
4932414N04Rik	0.01	0	0	0	0	0
4932416H05Rik	1.91	1.75	1.81	2.22	2.58	1.79
4932435O22Rik	0	0	0	0.01	0	0
4932438A13Rik	4.62	5.28	3.8	5.22	4.58	3.09
4932438H23Rik	0.01	0.04	0.01	0.06	0.03	0.13
4932441J04Rik	0	0	0.05	0	0.16	0.05
4933400A11Rik	0	0.06	0.03	0.03	0	0
4933400B14Rik	0.08	0	0.04	0	0	0.08
4933400C23Rik	0.02	0.06	0	0.51	0.5	0.57
4933400F21Rik	0	0	0	0	0.03	0
4933402D24Rik	0.02	0.02	0	0.02	0.02	0
4933402J07Rik	0	0.04	0	0	0	0
4933402J15Rik	0.07	0.04	0.07	0.04	0.02	0
4933402P03Rik	0	0	0	0.07	0	0
4933404O12Rik	2.52	2.34	2.75	2.23	2.39	1.85
4933405D12Rik	0	0.05	0.05	0.05	0	0.1
4933405L10Rik	0	0	0.03	0.07	0.03	0.03
4933406C10Rik	0.07	0	0.13	0.09	0.04	0.02
4933406I18Rik	0.08	0	0	0	0	0
4933406M09Rik	0.1	0.08	0.06	0.06	0.04	0.1
4933407G14Rik	0	0.06	0	0	0	0
4933407K13Rik	2.23	2.13	1.85	1.31	1.42	1.18
4933408B17Rik	0.41	0.23	0.3	0.23	0.14	0.18
4933408J17Rik	0.06	0.04	0.08	0.02	0	0.02
4933408N05Rik	0	0	0.05	0	0.02	0.05
4933409K07Rik	6.56	6.28	7.36	7.04	6.95	7.24
4933411E08Rik	0.02	0.06	0.02	0.02	0.11	0.06
4933411K16Rik	0.34	0.11	0.21	0.36	0.28	0.1
4933412E12Rik	4.62	5.3	4.88	5.37	4.94	6.32
4933412O06Rik	0	0	0	0.03	0	0
4933413G19Rik	0.1	0	0.07	0	0	0
4933413J09Rik	0.08	0.08	0.16	0.12	0.14	0.1
4933416M06Rik	0	0	0	0	0.09	0.03
4933416M07Rik	0.04	0	0	0	0	0
4933417D19Rik	0.09	0.09	0.06	0.15	0.18	0.3
4933417E11Rik	0.03	0.07	0.03	0.14	0.1	0.2
4933417O13Rik	0	0.02	0	0	0.05	0
4933421O10Rik	2.13	2.1	2.17	2.74	2.56	2.79
4933422A05Rik	0.03	0.05	0	0	0	0
4933424G05Rik	0.02	0	0	0	0	0.04
4933424G06Rik	0.13	0	0.2	0.07	0	0.03
4933425B07Rik	0	0.02	0	0	0	0
4933427D06Rik	0.01	0.01	0	0.03	0.03	0.05
4933427D14Rik	2.88	2.69	2.7	2.63	2.24	2.1
4933427E11Rik	0.09	0	0.09	0.06	0.15	0.18
4933427G17Rik	0.1	0.08	0.15	0.21	0.17	0.23
4933428G20Rik	0.35	0.19	0.18	0.18	0.18	0.18
4933430I17Rik	0.06	0.1	0.14	0.06	0.08	0.12
4933431E20Rik	1.67	1.42	1.49	1.92	1.66	1.66
4933431G14Rik	0.06	0.02	0.02	0	0.06	0.03
4933432I03Rik	0	0.07	0.04	0	0.03	0.1
4933432I09Rik	0.03	0.03	0.03	0	0.03	0.08
4933433C11Rik	0.03	0	0	0	0	0
4933433G15Rik	0.03	0.13	0.06	0.1	0.03	0.03
4933433G19Rik	0	0.07	0	0	0	0
4933433H22Rik	0.1	0.08	0.1	0	0.02	0.02
4933434E20Rik	21.07	22.09	20.31	20.17	20.81	23.27
4933439C10Rik	2.8	2.69	3.4	2.08	2.25	2.42
4933439K11Rik	0.2	0.28	0.16	0.08	0.16	0.24
5031410I06Rik	0.07	0.1	0.04	0.06	0.04	0.05
5031414D18Rik	1.53	1.14	1.7	2.24	1.8	2.42
5031425E22Rik	2.85	2.67	2.46	2.55	2.7	2.42
5031425F14Rik	0.38	0.34	0.24	0.09	0.11	0.11
5031426D15Rik	0.16	0.06	0.2	0.13	0.12	0.31
5031434O11Rik	0.11	0.32	0.21	0.27	0.21	0.32
5031439G07Rik	24.56	26.14	24.25	23.85	22.87	18.83
5033403F01Rik	0.24	0.19	0.22	0.25	0.06	0.34
5033406O09Rik	0.8	0.55	0.84	0.27	0.27	0.27
5033428I22Rik	0	0.04	0.12	0.04	0.04	0.12
5330417C22Rik	0.01	0	0.02	0	0.01	0.03
5430402O13Rik	0.08	0.12	0.04	0.08	0.12	0.16
5430403N17Rik	0.53	0.55	0.45	0.61	0.5	0.66
5430405H02Rik	1.11	0.83	1.11	0.89	0.55	1
5430416N02Rik	10.98	8.11	10.71	9.02	11.39	14.63
5430416O09Rik	0.06	0.04	0.04	0.07	0.04	0.03
5430419D17Rik	0.01	0	0	0	0	0
5430421F17Rik	0.02	0.02	0	0	0.02	0
5430425K12Rik	0	0	0.03	0.03	0	0
5430427M07Rik	0	0	0.04	0	0	0
5430427O19Rik	1.5	1.72	1.96	0.59	0.43	0.57
5430431A17Rik	0.05	0	0	0.05	0	0
5430437J10Rik	0	0.06	0.03	0	0	0
5530601H04Rik	1.15	1.32	1.1	0.84	0.89	0.98
5730405O15Rik	0.13	0.17	0.13	0.21	0.13	0.21
5730408K05Rik	3.54	2.27	2.16	1.74	2.23	3.12
5730409E04Rik	9.92	10.68	10.07	8.96	8.74	8.38
5730416F02Rik	0.05	0	0.05	0	0	0
5730420D15Rik	0.06	0.1	0.16	0.03	0.06	0.03
5730422E09Rik	0.02	0.02	0.04	0.02	0	0
5730435O14Rik	0	0.13	0	0	0	0
5730455P16Rik	9.17	9.44	8.57	8.8	8.13	7.71
5730457N03Rik	0	0	0	0	0	0.01
5730480H06Rik	0.82	0.99	0.9	0.79	0.68	0.86
5730507C01Rik	11.9	12.52	11.94	9.77	9.72	9.97
5730508B09Rik	2.42	2.46	2.79	1.56	1.55	2.59
5730522E02Rik	0.05	0.02	0.07	0	0	0
5730559C18Rik	1.54	1.46	1.63	0.66	0.57	0.51
5830416I19Rik	0	0.08	0.01	0.03	0.04	0.05
5830417I10Rik	6.32	5.73	5.5	5.21	4.69	3.86
5830418P13Rik	0	0	0	0.02	0	0
5830428M24Rik	0	0.04	0.04	0.04	0.04	0.04
5830432E09Rik	0.34	0.42	0.78	0.41	0.48	0.6
5830444B04Rik	0.35	0.25	0.27	0.31	0.28	0.62
5830454E08Rik	0.05	0.21	0.16	0.21	0.15	0.25
5830473C10Rik	0	0	0	0	0.05	0.03
5930403L14Rik	0.51	0.46	0.28	0.29	0.23	0.29
5930412G12Rik	0.06	0.15	0.13	0.52	0.59	0.71
5930430L01Rik	0.57	0.51	0.42	0.65	0.56	0.42
5930438M14Rik	0.01	0	0	0.01	0.03	0
6030408B16Rik	0.07	0.04	0.07	0.24	0.25	0.36
6030419C18Rik	12.09	9.91	11.46	10.9	11.81	14.77
6030440G07Rik	0.03	0	0.14	0	0.03	0
6030443J06Rik	0.16	0.28	0.15	0.19	0.2	0.04
6030458C11Rik	8.88	8.86	8.22	7.92	7.22	7
6030469F06Rik	0	0	0.02	0	0	0
6230400D17Rik	0.65	0.55	0.79	0.81	0.51	0.94
6230416C02Rik	1.87	0.9	1.62	1.76	1.94	1.05
6330403A02Rik	0.01	0.02	0.01	0.01	0.01	0.01
6330403K07Rik	0.52	0.47	0.58	0.56	0.51	0.55
6330407A03Rik	0.02	0	0	0	0.02	0
6330408A02Rik	1.44	1.65	1.66	1.55	1.39	1.41
6330409D20Rik	0	0	0	0	0	0.03
6330410L21Rik	0.01	0	0	0	0	0
6330415B21Rik	0.02	0	0.03	0	0	0
6330415G19Rik	0.24	0.43	0.16	0.23	0.49	0.29
6330416G13Rik	5.06	5.17	5.14	8.65	7.3	8.6
6330418K02Rik	1.17	0.68	0.96	0.51	0.67	1.06
6330549D23Rik	0.27	0.27	0.28	0.29	0.43	0.3
6430411K18Rik	0.41	0.2	0.29	0.24	0.13	0.44
6430531B16Rik	0.22	0.26	0.1	0.54	0.35	0.69
6430548M08Rik	3.92	3.93	4.04	3.13	3.59	2.88
6430550D23Rik	0.33	0.18	0.25	0.32	0.33	0.11
6430562O15Rik	0.42	0.32	0.47	0.31	0.32	0.19
6430571L13Rik	0.08	0.06	0.11	0.28	0.35	0.19
6430573F11Rik	0.02	0.02	0.02	0.02	0.02	0.02
6430584L05Rik	0.01	0.02	0.01	0	0	0
6430706D22Rik	23.62	23.4	24.38	21.16	20.86	19.57
6430710C18Rik	0	0	0	0.02	0	0
6530402F18Rik	1.97	2.13	1.59	7.92	6.98	5.15
6530403H02Rik	0.64	0.65	0.63	0.7	0.9	0.52
6720468P15Rik	0.03	0.19	0.14	0.15	0.16	0.27
6720483E21Rik	0	0.03	0.1	0.07	0.03	0.03
6720489N17Rik	1.56	1.6	1.97	1.1	1.17	1.38
6820408C15Rik	0.04	0.07	0.09	0.04	0	0.04
6820431F20Rik	72.61	72.06	72.15	68.16	64	57.23
7420461P10Rik	0	0	0	0.05	0	0
7420700N18Rik	0	0.02	0	0	0	0.02
8030423F21Rik	0.1	0.08	0.1	0.1	0.11	0.16
8030462N17Rik	4.31	4.77	3.71	3.92	3.74	2.39
8430408G22Rik	0.08	0	0	0.08	0.03	0.03
8430423G03Rik	0.18	0.18	0.18	0.12	0.12	0.3
8430426J06Rik	0.09	0.05	0.09	0	0	0.05
8430429K09Rik	3.15	2.35	2.73	2.86	2.39	2.82
8430431K14Rik	0	0.05	0.03	0.05	0.02	0.04
8430436N08Rik	0.07	0.14	0.35	0.24	0.14	0.24
9030025P20Rik	3.76	3.24	3.83	3.07	2.58	2.83
9030404E10Rik	0.03	0	0	0	0	0
9030612E09Rik	0.04	0	0.06	0.12	0.13	0.13
9030617O03Rik	8.05	8.43	8.79	6.34	6.1	5.95
9030624G23Rik	4.74	4.99	4.36	3.67	3.67	3.03
9030624J02Rik	27.74	27.74	27.93	28.04	25.42	24.94
9130008F23Rik	1.22	1.39	1.72	1.31	1.91	1.59
9130011E15Rik	6.25	6.72	6.44	5.66	5.37	4.88
9130015A21Rik	0	0	0	0.04	0	0
9130019O22Rik	1.63	1.67	1.52	1.25	1.51	1.5
9130019P16Rik	0	0.02	0	0	0.02	0.01
9130023H24Rik	3.4	3.7	3.23	2.77	3.02	3.08
9130024F11Rik	0.18	0.13	0.06	0.15	0.14	0.14
9130221F21Rik	0.03	0.11	0.02	0.02	0.03	0.07
9130221H12Rik	5.2	5.33	6.44	5	5.17	5.78
9130230L23Rik	0	0	0	0	0.07	0.07
9130401M01Rik	17.63	17.32	18.93	14.73	14.65	19.26
9130409I23Rik	0	0	0.02	0	0	0
9230009I02Rik	0	0.03	0	0	0	0
9230105E05Rik	0.02	0	0	0	0.03	0
9230110C19Rik	3.28	3.36	3.5	3	2.72	3.47
9230112D13Rik	0	0	0	0	0	0.1
9230112J17Rik	0.03	0.02	0	0	0.02	0.03
9230114K14Rik	1.96	1.93	1.55	1.38	1.45	1.11
9230116L04Rik	0.07	0.12	0.07	0.07	0.11	0
9230116N13Rik	0.21	0.21	0.26	0.24	0.14	0.25
9330020H09Rik	0.4	0.44	0.48	0.26	0.3	0.34
9330102E08Rik	0.59	0.45	0.49	0.71	1.04	0.9
9330117O12Rik	0	0.02	0	0.04	0.08	0
9330133O14Rik	2.37	2.63	2.34	2.02	1.93	2.36
9330136K24Rik	0.25	0.16	0.28	0.26	0.27	0.24
9330151L19Rik	2.51	2.34	3.08	2.89	2.63	3.37
9330159F19Rik	0	0	0.01	0	0.01	0.01
9330159M07Rik	1.02	1.22	0.99	0.91	1.03	0.76
9330162012Rik	0.08	0.03	0.05	0.05	0.1	0.02
9330175E14Rik	0.02	0.1	0	0.12	0.14	0.12
9330175M20Rik	0	0	0	0	0	0.01
9330179D12Rik	0.45	0.34	0.28	0.65	0.73	0.97
9330182L06Rik	0.17	0.15	0.18	0.02	0.13	0.05
9330188P03Rik	0.07	0.28	0.31	0.17	0.1	0.07
9430007A20Rik	0	0.03	0	0	0	0
9430015G10Rik	6.53	6.44	6.85	5.72	5.43	5.78
9430016H08Rik	11.54	10.68	13.68	10.19	10.27	13.08
9430018G01Rik	0.03	0	0	0.01	0.03	0.02
9430020K01Rik	11.81	12.34	10.63	48.43	48.64	35.84
9430037G07Rik	0.66	0.87	0.75	0.5	0.52	0.46
9430038I01Rik	2.02	1.99	2.74	2.19	2.35	2.89
9430041J12Rik	0.05	0.05	0.05	0	0.02	0
9430060I03Rik	0.05	0.08	0.15	0.14	0.08	0.14
9430065F17Rik	0.73	0.17	0.88	1.01	0.77	0.92
9430069I07Rik	0	0	0	0.07	0.07	0
9430078K24Rik	0.47	0.41	0.47	0.52	0.8	0.69
9430083A17Rik	0.13	0.04	0.08	0.12	0.05	0.06
9430091E24Rik	0.34	0.35	0.37	0.49	0.58	0.39
9530020I12Rik	0.29	0.31	0.16	0.03	0	0.06
9530026P05Rik	0.42	0.76	0.41	0.19	0.63	0.19
9530027J09Rik	0.3	0.25	0.15	0.27	0.15	0.33
9530051G07Rik	0.02	0.07	0.06	0.05	0.09	0.1
9530052E02Rik	0.08	0.04	0.04	0.08	0	0
9530053A07Rik	0.02	0.05	0.01	0.01	0.02	0.01
9530062K07Rik	0.2	0.24	0.19	0.24	0.29	0.38
9530068E07Rik	121.98	121.69	129.93	117.22	114.66	118.81
9530077C05Rik	0.22	0.12	0.35	0.21	0.26	0.28
9530082P21Rik	8.08	7.4	7.56	6.11	5.78	7.48
9530091C08Rik	0.27	0.31	0.26	0.23	0.41	0.33
9630001P10Rik	0	0.01	0	0	0	0
9630013K17Rik	0.14	0.1	0.03	0.03	0.03	0
9630028B13Rik	0	0.02	0	0	0.05	0
9630028H03Rik	0	0.02	0.02	0	0.06	0
9630028I04Rik	0.06	0.11	0.12	0	0.07	0.01
9830107B12Rik	0.02	0.01	0.01	0.02	0.02	0
9830132P13Rik	0.03	0.01	0.04	0.03	0.03	0.03
9830147E19Rik	1.35	1.21	1.2	1.15	0.99	0.93
9930012K11Rik	1.88	1.88	2.27	0.73	0.78	1.01
9930014A18Rik	0.88	0.94	0.74	0.43	0.5	0.36
9930021J03Rik	7.05	7.61	6.59	7.05	7.41	5.83
9930104L06Rik	4.27	3.61	3.76	3.79	3.5	4.42
9930111J21Rik1	4.24	5.09	3.67	1.52	1.3	0.47
9930111J21Rik2	1.4	1.22	1.25	0.83	0.68	0.59
a	0.17	0	0.11	0	0	0.11
A130010J15Rik	1.8	1.87	1.99	1.91	1.73	1.87
A130077B15Rik	14.54	13.76	14.31	13.41	13.56	16.13
A1cf	0	0	0.02	0	0.02	0
A230009B12Rik	0.05	0	0.03	0	0	0.04
A230020J21Rik	0	0	0	0	0	0.03
A230028O05Rik	0.19	0.24	0.22	0.13	0.19	0.14
A230046K03Rik	23.8	25.17	21.99	18.98	19.53	14.99
A230050P20Rik	10.14	9.91	11.85	11.2	11.06	13.14
A230056J06Rik	0.02	0.02	0	0.01	0.02	0
A230056P14Rik	0.71	0.85	0.76	0.94	0.81	0.86
A230057D06Rik	0.2	0.09	0.09	0.13	0.09	0.35
A230065H16Rik	0	0	0	0	0	0.06
A230072C01Rik	3.19	2.96	2.89	2.54	3.3	3.28
A230072E10Rik	0.03	0.02	0.01	0.04	0.05	0.02
A230077H06Rik	0.04	0	0.04	0	0.01	0
A230103J11Rik	0.73	0.67	0.51	0.44	0.36	0.28
A230108P19Rik	0	0	0	0	0	0.03
A2m	0.1	0.15	0.18	0.46	0.32	0.42
A330008L17Rik	0	0.01	0	0.01	0	0
A330009N23Rik	1.28	1.41	0.98	1.32	0.94	1.26
A330015K06Rik	0	0.02	0.03	0.08	0.05	0.06
A330023F24Rik	0.36	0.31	0.39	0.46	0.44	0.46
A330032B11Rik	0.37	0.61	0.48	0.19	0.18	0.46
A330033J07Rik	0	0.03	0.05	0.1	0.14	0.05
A330035P11Rik	0.74	0.66	0.66	0.9	0.81	0.68
A330040F15Rik	0.17	0.1	0.27	0.27	0.17	0.1
A330041J22Rik	0.06	0.08	0.02	0.02	0.08	0.04
A330048O09Rik	0.18	0	0.23	0.29	0.12	0.52
A330049N07Rik	0.07	0	0.02	0	0.02	0.02
A330069E16Rik	0.24	0.28	0.48	0.22	0.24	0.23
A330074K22Rik	0.43	0.56	0.36	0.97	0.66	0.3
A330076H08Rik	0.1	0.06	0.1	0.14	0.08	0.1
A330102I10Rik	0.05	0.06	0.12	0	0	0
A3galt2	0.06	0.03	0.08	0	0.05	0.03
A430005L14Rik	10.24	9.26	10.62	10.25	9.94	14.28
A430033K04Rik	2.12	1.98	1.98	1.89	1.69	1.51
A430035B10Rik	0.15	0.2	0.28	0.24	0.31	0.25
A430046D13Rik	1.11	0.92	1.18	1.47	1.22	1.48
A430078G23Rik	1.07	1.3	0.83	1.2	1.07	1.51
A430078I02Rik	0.03	0.04	0.03	0.06	0.09	0.1
A430085M09Rik	0.05	0.07	0	0.05	0.08	0.02
A430088P11Rik	0.03	0.04	0	0	0.02	0.01
A430090L17Rik	0.06	0	0.01	0.03	0.01	0.03
A430093F15Rik	0.03	0	0.05	0.03	0.02	0.02
A430105I19Rik	7.82	7.77	7.06	5.2	4.89	4.14
A4galt	5.93	6.13	6.32	15.88	16.16	16.71
A4gnt	0.01	0.03	0.06	0.03	0.01	0
A530013C23Rik	0.36	0.15	0.12	0.23	0.22	0.27
A530032D15Rik	0.1	0.1	0.02	0.2	0.12	0.1
A530046M15Rik	0.1	0.1	0.07	0.05	0.02	0.16
A530064D06Rik	1.97	1.82	1.92	0.85	0.91	0.96
A530065N20Rik	0	0.04	0.01	0.01	0.06	0
A530072M11Rik	0.16	0.24	0.29	0.25	0.25	0.19
A530088E08Rik	0.05	0.09	0.09	0.05	0.05	0
A630001G21Rik	2.27	1.97	2.67	1.17	1.24	1.6
A630020A06	0.05	0.02	0.03	0.01	0.02	0.05
A630023A22Rik	0.52	0.44	0.68	0.11	0.11	0.16
A630033H20Rik	1.54	1.54	1.73	2.07	1.81	2.07
A630066F11Rik	0.92	0.98	1.16	1.38	1.05	1.57
A630072M18Rik	0.82	1.05	1.07	0.88	0.77	0.75
A630075F10Rik	0.11	0.1	0.04	0.11	0.12	0.12
A630089N07Rik	3.99	4.14	3.53	3	3.25	2.68
A730008H23Rik	6.08	6.36	5.04	4.92	5.85	3.25
A730017C20Rik	0	0	0	0.02	0	0
A730017L22Rik	1.98	1.68	2.5	1.82	1.75	1.82
A730020E08Rik	0.02	0.02	0.02	0	0.13	0.15
A730020M07Rik	14.6	14.4	14.49	11.62	12.67	10.79
A730043L09Rik	0	0.03	0.03	0.03	0.03	0.09
A730046J19Rik	0.01	0.02	0	0.06	0.02	0
A730056A06Rik	0.64	0.56	0.65	0.53	0.59	0.49
A730063M14Rik	1.22	1.75	2.15	1.2	1.45	2.62
A730082K24Rik	0.02	0	0	0	0	0
A730085K08Rik	0	0	0	0	0.07	0
A730090N16Rik	0.13	0.19	0.24	0.24	0.1	0.42
A830009L08Rik	0	0.01	0	0	0.01	0.03
A830010M20Rik	0.76	0.82	0.7	0.83	0.76	0.52
A830018L16Rik	0.01	0.01	0	0.01	0	0.01
A830019L24Rik	0	0	0	0.02	0	0
A830052D11Rik	0.1	0.13	0.13	0.2	0.1	0.36
A830080D01Rik	5.15	5.2	4.87	4.3	4.77	4.29
A830082K12Rik	0.98	0.8	1.23	1.62	1.48	1.83
A830082N09Rik	0.08	0.1	0.17	0.09	0.12	0.08
A930001C03Rik	0.56	0.45	0.35	0.29	0.21	0.29
A930003A15Rik	0	0.03	0.04	0	0	0
A930003O13Rik	0.04	0.02	0	0.02	0.02	0
A930004D18Rik	1.99	2.39	1.83	1.95	1.81	1.72
A930005H10Rik	3.1	2.36	4.37	1.99	3.06	2.18
A930006K02Rik	0.2	0.35	0.3	0	0.39	0.29
A930007I19Rik	0.12	0.03	0.02	0.12	0.11	0.03
A930009A15Rik	0	0.07	0	0	0	0
A930011G23Rik	0	0.02	0	0	0	0.01
A930012L18Rik	0.08	0.08	0.06	0.13	0.07	0.05
A930013F10Rik	1.8	1.92	1.79	1.84	1.61	1.55
A930015D03Rik	0.62	0.58	0.91	0.76	0.71	0.66
A930016O22Rik	0.04	0.06	0.08	0.08	0.04	0.07
A930017M01Rik	0.01	0	0.02	0.02	0.01	0.01
A930018P22Rik	0.05	0.05	0.05	0	0	0
A930019D19Rik	0.04	0	0	0	0	0
A930024E05Rik	0.76	0.65	0.57	0.56	0.6	0.5
A930041C12Rik	0	0	0	0	0.07	0.15
AA387883	0.02	0	0.09	0.06	0	0.04
AA388235	1.24	1.46	1.28	1.65	1.74	1.55
AA413626	0.21	0.31	0.31	0.31	0.52	0
AA414768	6.38	5.3	5.9	3.05	3.38	3.43
AA415398	1	1.02	1.36	1.07	1.42	1.58
AA465934	0	0.11	0.11	0.11	0	0.43
AA467197	5.07	5.17	6.25	8.39	7.77	9.6
AA543186	0.26	0.28	0.28	0.38	0.32	0.42
AA986860	0.57	0.46	0.39	0.26	0.37	0.43
Aaas	23.32	21.16	24.39	17.73	19.3	20.17
Aacs	26.33	27.8	26.37	17.44	16.75	16.67
Aadac	0	0	0	0.06	0	0
Aadat	0.14	0.2	0.2	0.08	0.1	0.04
Aaed1	16.92	19.12	19.61	20.23	20.92	17.58
Aagab	13.49	13.43	14.7	9.6	9.63	11.55
Aak1	7.4	7.89	6.46	6.83	6.51	4.7
Aamdc	5.49	6.37	6.93	7.41	6.57	9.49
Aamp	51.17	49.56	52.37	45.58	47.09	55.15
Aanat	0.03	0	0	0	0.03	0.03
Aar2	8.71	8.77	8.03	7.8	9.02	8.53
Aard	0.05	0.03	0.03	0.03	0.03	0.11
Aars	116.81	112.29	106.63	111.78	111.9	107.45
Aars2	3.98	3.79	3.44	3.12	2.95	3.29
Aarsd1	10.94	12.15	14.54	11.21	9.99	12.92
Aasdh	2.18	2.35	1.92	2.44	2.27	2.09
Aasdhppt	7.67	8.1	9.1	6.08	6.76	7.55
Aass	0.26	0.09	0.14	0.19	0.15	0.16
Aatf	14.76	14.57	14.33	11.96	12.27	11.54
Aatk	2.77	2.96	2.62	1.23	1.32	1.16
AB124611	8.03	9.39	12.08	5.87	6.74	7.79
Abat	2.11	2.33	2.03	4.86	4.92	4.11
Abca1	21.88	23.37	18.67	17.31	17.11	11.5
Abca13	0.01	0	0.01	0	0.01	0.01
Abca17	0.01	0.01	0.01	0.02	0.01	0.01
Abca2	5.87	6.09	5.08	7.36	7.14	5.13
Abca3	9.79	10.05	8.8	13.76	13.01	10.49
Abca4	0.07	0.03	0.04	0.28	0.28	0.3
Abca5	2.5	2.89	2.4	2.8	2.92	1.99
Abca6	1.51	2.04	1.02	1.24	1.12	0.67
Abca7	5.05	4.77	4.62	5.6	5.88	4.6
Abca8a	1.41	1.58	1.21	0.97	0.85	0.72
Abca8b	1.07	1.28	1	0.79	0.76	0.73
Abca9	4.24	5.23	4.16	3.05	2.87	1.81
Abcb10	5.44	5.76	5.91	4.3	4.03	3.48
Abcb11	0	0	0	0.02	0	0
Abcb1a	0.26	0.31	0.29	0.27	0.29	0.36
Abcb1b	4.1	4.28	5.18	2.04	1.99	2.27
Abcb4	1.3	1.33	1.53	0.28	0.28	0.24
Abcb6	5.64	5.47	5.63	5.59	5.31	5.7
Abcb7	5.82	6.03	6.06	4.33	4.08	3.53
Abcb8	7.27	7.16	7.8	6.9	7.02	7.14
Abcb9	0.51	0.57	0.55	0.59	0.81	0.61
Abcc1	20.81	20.92	18.98	14.99	14.86	12.75
Abcc10	1.58	1.55	1.58	1.55	1.31	1.54
Abcc12	0	0	0	0.01	0	0
Abcc2	0.01	0.01	0.02	0.01	0.02	0.02
Abcc3	7.65	7.28	7.33	1.72	1.59	1.22
Abcc4	4.47	4.54	4.02	3.26	3.05	2.53
Abcc5	15.12	14.67	14.21	14.75	12.83	11.93
Abcc6	0	0.01	0.01	0.01	0	0
Abcc8	0	0	0.01	0.01	0.01	0
Abcc9	1.16	1.18	1.05	0.58	0.59	0.33
Abcd1	11.11	11.44	11.17	9.15	8.15	8.26
Abcd2	1.2	1.27	1.31	4.34	4.35	4.4
Abcd3	25.68	27.15	24.11	27.37	25.68	24.8
Abcd4	5.34	5.57	6.43	6.4	5.29	6.72
Abce1	52.88	52.93	50.99	43.1	42.96	42.39
Abcf1	41.68	39.95	41.14	31.32	32.14	34.63
Abcf2	39.74	37.34	39.55	29.94	29.51	33.82
Abcf3	11.81	11.34	11.13	10.79	10.67	11.21
Abcg1	3.22	2.6	2.89	7.25	7.74	7.28
Abcg2	13.52	14.77	14.15	14.66	14.92	15.25
Abcg3	1.64	1.83	1.9	0.94	1.07	1.02
Abcg4	0.11	0.1	0.23	0.17	0.17	0.15
Abcg8	0.01	0.01	0	0.03	0	0.01
Abhd1	0.71	0.55	1.01	0.56	0.71	0.52
Abhd10	5.83	5.97	6.67	4.87	4.97	5.84
Abhd11	15.94	15.68	15.7	14.68	15.69	19.16
Abhd11os	3.36	2.88	4.19	5.01	6.81	8.81
Abhd12	65.69	61.03	72.51	47.81	49.57	55.2
Abhd12b	0	0	0	0.03	0	0
Abhd13	7.62	7.72	8.13	7.61	7.86	6.88
Abhd14a	12.83	11.84	13.74	12.92	13.3	15.28
Abhd14b	14.75	13.11	14.76	13.24	13.73	16.42
Abhd15	1	1.22	1.08	0.48	0.47	0.3
Abhd16a	18.62	18.12	20.33	19.5	20.8	23.6
Abhd16b	0.04	0.06	0.1	0.06	0.02	0.04
Abhd17a	31.68	30.47	34.69	27.04	27.75	31.27
Abhd17b	13.74	13.09	14.29	17.38	16.25	17.12
Abhd17c	13.96	15.23	14.76	12.05	12.16	14.46
Abhd18	2.22	1.99	1.85	2.54	2.37	1.68
Abhd2	25.89	30.65	19.83	40.09	37.79	16.33
Abhd3	0.53	0.74	0.76	0.66	0.62	0.95
Abhd4	47.79	46.83	48.27	47.74	46.12	50.12
Abhd5	18.31	18.1	18.61	17.53	17.26	18.18
Abhd6	3.71	3.07	3.31	3.67	3.57	3.75
Abhd8	17.94	16.3	18.24	13.19	15.15	15.64
Abi1	36.92	39.6	40.25	40	40.43	41.32
Abi2	8.23	7.93	8.08	7.81	7.8	6.71
Abi3	2.31	1.95	2.53	2.25	1.98	2.37
Abi3bp	65.42	67.35	66.36	23.32	22.3	18.48
Abl1	22.8	22.1	19.92	18.83	18.48	15.2
Abl2	6.55	7.01	5.34	5.66	5.54	4.04
Ablim1	3.16	3.3	2.75	8	8.07	6.39
Ablim2	0.14	0.11	0.15	0.59	0.58	0.52
Ablim3	0.24	0.21	0.15	0.15	0.2	0.26
Abr	22.22	22.14	22.7	22.62	23.36	19.85
Abra	0	0	0.02	0.02	0.04	0
Abracl	58.34	57.64	64.8	29.63	31.79	42.64
Abt1	2.4	2.02	2.63	1.88	1.75	2.36
Abtb1	5.01	5.96	6.33	5.47	6.36	6.39
Abtb2	1.66	1.55	1.52	3.34	3.79	3.19
Acaa1a	28.37	29.94	33.43	23.84	23.39	28.22
Acaa1b	0.17	0.14	0.05	0.14	0	0.14
Acaa2	18.53	16.98	19.04	18.46	18.45	20.5
Acaca	14.98	15.21	12.42	11.06	10.33	7.57
Acacb	0.48	0.46	0.38	0.59	0.54	0.27
Acad10	1.2	1.21	1.11	1.31	1.38	1.18
Acad11	6.37	6.58	6.57	5.76	5.66	5.24
Acad12	1.33	1.57	1.14	1.64	1.34	1.19
Acad8	6.25	7.06	6.84	5.77	6.36	6.56
Acad9	7.9	7.88	7.81	7.02	6.94	6.97
Acadl	41.07	41.17	44.16	39.65	42.49	45.33
Acadm	19.67	20.04	22.77	18.73	17.8	20.85
Acads	14.94	14.41	15.78	13.64	13.91	16.51
Acadsb	25.21	25.41	24.7	26.9	25.63	25.58
Acadvl	26.55	25.38	27.46	22.67	23.18	24.87
Acap1	0.33	0.41	0.39	0.29	0.27	0.3
Acap2	19.8	21.57	20.05	22.25	23	17.89
Acap3	10.31	10.01	9.8	9.29	8.72	8.88
Acat1	19	19.34	20.48	20.7	19.92	22.1
Acat2	25.39	27.53	27.71	11.54	11.51	12.46
Acat3	0.15	0.48	0.46	0.33	0.34	0.17
Acbd3	35.11	33.45	33.11	27.18	28.65	26.8
Acbd4	4.76	4.87	5.11	5.74	6.05	7.37
Acbd5	16.51	16.5	17.85	12.64	12.37	12.49
Acbd6	31.49	27.91	27.54	29.85	29.07	36.56
Acbd7	0	0	0.15	0	0.15	0
Accs	2.28	2.14	1.82	1.87	2.09	1.73
Acd	19.46	18.64	22.02	17.62	17.75	22.46
Ace	13.43	12.82	10.88	13.88	15.55	13.69
Ace2	0	0.02	0.04	0	0.01	0.03
Acer1	0.03	0.01	0.01	0.03	0.03	0
Acer2	0.51	0.5	0.59	0.88	1.04	1.11
Acer3	5.72	6.29	6.78	4.3	4.61	5.22
Ache	0.06	0.05	0.05	0.08	0.11	0.06
Acin1	49.25	43.15	51.51	34.84	35.32	41.38
Ackr1	2.44	2.19	2.78	15.31	14.82	18.55
Ackr2	0	0.06	0	0.01	0.04	0.01
Ackr3	3.68	3.54	3.92	19.05	19.72	21.08
Ackr4	0.05	0.03	0	0.07	0	0.05
Acly	70.12	73.19	66.13	42.96	41.1	34.17
Acmsd	0.02	0.02	0	0	0.02	0.02
Acnat1	0.04	0.08	0.11	0.1	0.1	0.06
Aco1	18.26	18.74	17.84	17.4	18.6	16.53
Aco2	63.47	65.54	65.49	58.16	59.54	59.45
Acod1	0.28	0.25	0.4	0.1	0.12	0.29
Acot1	2.66	2.39	3.58	1.36	1.31	1.76
Acot11	3.08	3.39	3.01	3.42	3.11	3.05
Acot12	0.07	0.02	0.06	0.01	0.03	0.06
Acot13	40.01	35.24	43.69	38.56	41.23	53.22
Acot2	20	18.52	16.99	15.92	15.49	17.77
Acot3	0.01	0	0.01	0	0	0
Acot4	0.22	0.42	0.25	0.14	0.12	0.18
Acot6	1	1.2	0.81	0.75	1.4	1.04
Acot7	39.76	38.78	40.09	30.13	32.84	41.22
Acot8	4.1	4.04	4.34	3.83	3.31	5.43
Acot9	27.47	27.18	28.33	24.27	25.01	28.35
Acox1	28.76	28.29	27.14	27.67	26.77	25.17
Acox2	0	0	0.01	0.01	0.01	0
Acox3	12.47	11.91	12.35	10.45	10.96	9.39
Acoxl	0.05	0.05	0.01	0.01	0.02	0.01
Acp1	19.39	18.46	19.67	16.05	16.57	19.84
Acp2	19.96	21.07	20.39	23.66	23.05	22.74
Acp5	3.02	3.31	3.3	22.28	24.69	29.27
Acp6	7.8	6.99	8.61	7.32	7.03	8.6
Acp7	0	0.04	0	0	0	0
Acpp	0.33	0.26	0.23	0.45	0.57	0.47
Acr	0.03	0	0	0	0	0.05
Acrbp	1.58	1.42	1.52	2	1.82	1.63
Acsbg1	0.19	0.38	0.37	0.31	0.33	0.28
Acsf2	8.01	7.83	7.87	7.71	8.35	8.33
Acsf3	4.45	5.02	4.48	4.43	4.5	4.86
Acsl1	7.25	7.03	7.34	7.07	6.4	6.86
Acsl3	15.83	16.27	17.06	10.49	9.5	10.52
Acsl4	25.42	25.38	24.85	24.19	22.49	20.61
Acsl5	31	32.99	34.68	30.82	30.48	32.1
Acsl6	0.39	0.39	0.43	0.3	0.48	0.51
Acsm1	0.04	0.02	0	0	0.07	0
Acsm3	0	0.02	0	0.02	0.02	0.02
Acsm4	0	0	0	0	0.02	0
Acss1	1.91	2.41	2.37	5.51	4.88	5.37
Acss2	4.73	4.75	5.19	5.59	4.84	5.32
Acss3	0.44	0.39	0.35	0.83	0.78	0.45
Acta1	3.72	3.11	2.79	0.76	0.63	0.51
Acta2	818.81	778.93	790.85	240.16	259.22	279.42
Actb	1906.14	1959.49	2038	1149.97	1224.75	1315.33
Actc1	0.18	0.05	0	0.1	0.02	0.02
Actg1	1399.63	1397.82	1433.84	1024.08	1049.79	1136.38
Actg2	43.53	38.48	38.3	11.26	12.66	14.43
Actl10	0	0.07	0.05	0.02	0.02	0.05
Actl6a	22.03	23.1	23.78	17.08	16.4	17.9
Actl7b	0.05	0	0	0	0	0.03
Actl9	0.03	0.03	0	0.03	0	0.05
Actn1	175.54	171.85	159.08	93.99	98.83	90.62
Actn2	0.02	0	0.03	0	0	0.03
Actn3	0.88	0.65	0.85	0.96	1.04	0.89
Actn4	146.58	139.4	140.24	84.71	86.89	84.61
Actr10	17.76	16.25	17.78	13.79	13.27	17.23
Actr1a	63.57	62.59	63.66	48.12	46.16	50.31
Actr1b	50.21	51.36	49.66	45.1	45.77	43.72
Actr2	90.67	99.7	97.99	66.7	67.49	63.78
Actr3	176.08	180.04	180.89	150.16	149.76	155.16
Actr3b	0.75	0.75	0.88	0.68	0.85	1.06
Actr5	2.45	2.86	3.09	2.45	2.46	2.21
Actr6	4.07	4.11	4.46	3.41	3.35	3.51
Actr8	12.22	10.7	12.85	10.46	9.86	10.7
Acvr1	28.72	27.67	26.17	26.27	27.22	27.67
Acvr1b	6.98	7.27	7.15	6.89	6.29	5.14
Acvr1c	0	0	0	0.01	0.01	0.02
Acvr2a	32.66	34.54	31.08	29.63	28.89	26.1
Acvr2b	0.36	0.35	0.29	0.35	0.39	0.23
Acvrl1	24.95	25.45	24.13	20.92	21.14	21.32
Acy1	6.13	6.07	5.95	6.78	6.63	7.86
Acy3	4	4.58	4.51	5.3	5.52	6.23
Acyp1	6.76	6.16	7.74	8.09	6.75	10.19
Acyp2	4.78	4.3	4.11	3.34	3.44	5.52
Ada	5.78	5.47	5.1	2.99	2.96	3.89
Adad1	0	0.02	0	0.04	0	0.04
Adal	4.78	5.19	4.71	4.19	4.22	4.19
Adam10	41.38	45.22	40.93	46.22	45.41	36.75
Adam11	0.46	0.34	0.37	0.39	0.41	0.38
Adam12	64.08	63.97	55.46	76.11	70.73	55.63
Adam15	78.51	79.52	81.78	84.64	84.38	89.61
Adam17	25.31	27.47	27.41	26.79	27.76	23.8
Adam18	0.02	0	0.02	0	0.02	0.09
Adam19	39.93	40.09	36.51	49.85	48.98	42.61
Adam1a	0.59	0.6	0.7	0.57	0.57	0.48
Adam1b	0	0.02	0.03	0.04	0.02	0
Adam21	0.02	0.02	0.02	0	0.01	0.01
Adam22	1.97	1.93	1.82	2.96	2.81	2.31
Adam23	8.67	9.09	8.18	6.12	5.97	5.24
Adam25	0	0	0	0	0.03	0
Adam28	0.07	0.05	0.07	0.05	0.06	0.03
Adam3	0.04	0.09	0.04	0	0	0
Adam32	0.16	0.03	0.06	0.12	0.16	0.07
Adam33	5.16	5.08	5.75	3.03	3.07	3.73
Adam39	0	0	0	0	0.01	0
Adam4	0.17	0.14	0.23	0.08	0.05	0.07
Adam5	0.22	0.39	0.37	0.65	0.77	1
Adam8	92.44	93.88	105.9	114.55	120.59	127.49
Adam9	108.2	112.52	109.76	112.93	108.69	98.65
Adamts1	56.26	59.58	49.55	67.29	62.95	52.58
Adamts10	11.56	11.76	11.85	11.28	9.34	10.23
Adamts12	8.85	10.01	6.84	17.38	16.43	7.03
Adamts13	1.08	0.93	1.07	0.79	0.85	0.85
Adamts14	2.65	2.56	2.29	6.49	6.08	4.89
Adamts15	12.17	11.45	10.88	21.41	20.88	16.95
Adamts16	0.88	1.16	0.95	0.05	0.13	0.12
Adamts17	0.08	0.12	0.07	0.09	0.05	0.03
Adamts18	0.03	0.01	0	0.06	0.08	0.06
Adamts19	0	0	0.01	0.22	0.13	0.16
Adamts2	79.99	80.26	75.32	137.48	131.93	116.55
Adamts20	0.25	0.12	0.12	0.07	0.04	0.05
Adamts3	0.33	0.4	0.34	0.71	0.49	0.45
Adamts4	8.04	9.12	7.76	6.3	5.52	4.58
Adamts5	48.53	54.37	44.04	87.78	83.97	73.25
Adamts6	11.39	12.45	10.54	6.81	6.28	5.17
Adamts7	5.09	5.37	5.02	4.7	4.15	3.57
Adamts8	0.04	0.07	0.07	0.02	0.03	0.03
Adamts9	4.34	4.55	3.79	2.64	2.68	1.94
Adamtsl1	2.49	2.68	2.39	4.68	4.88	3.24
Adamtsl2	0.57	0.67	0.6	0.26	0.22	0.32
Adamtsl3	1.86	2.03	1.74	0.43	0.36	0.24
Adamtsl4	2.01	2.05	2.08	2.18	1.99	1.98
Adamtsl5	12.56	11.55	11.17	20.61	22.02	24.73
Adap1	5.49	5.04	5.93	2.46	2.94	3.29
Adap2	5.54	6.47	6.03	2.94	2.77	2.4
Adar	11.94	11.8	10.82	10.39	10.24	8.61
Adarb1	1.94	2.02	1.72	1.42	1.22	0.97
Adarb2	0.24	0.27	0.36	0.31	0.36	0.66
Adat1	1.14	1.1	1.01	1.05	1.13	1.09
Adat2	3.45	3.2	3.34	3.04	3.35	4.21
Adat3	2.24	2.24	2.31	1.8	1.41	1.99
Adck1	5.5	5.64	5.33	4.19	4.68	4.9
Adck2	3.54	3.46	3.33	3.66	3.58	4.16
Adck3	0.66	0.72	0.78	1.31	1.33	1.31
Adck4	11.16	10.41	11.38	8.05	8.13	8.66
Adck5	6.14	5.19	6.5	4.15	4.09	4.53
Adcy1	0.55	0.67	0.51	1.24	1.15	0.86
Adcy10	0	0	0.01	0	0.01	0
Adcy2	1.24	1.66	1.44	6.02	5.63	5.07
Adcy3	14.16	13.75	12.87	10.78	11.43	9.11
Adcy4	2.06	2.39	2	1.84	1.6	1.97
Adcy5	1.98	2.02	1.73	3.68	3.35	2.92
Adcy6	15.81	15	14.41	16.37	15.4	11.82
Adcy7	25.09	27.03	24.78	20.34	20.19	16.38
Adcy8	0.01	0	0.01	0	0.01	0.01
Adcy9	2.39	2.32	2.07	2.65	2.6	2.02
Adcyap1	0.02	0	0	0	0	0
Adcyap1r1	2.23	2.65	2.22	0.33	0.2	0.22
Add1	64.2	64.43	62.35	69.14	69.64	64.41
Add2	0.01	0.01	0.03	0.04	0.03	0.07
Add3	17.25	17.04	15.54	50.71	48.83	46.28
Adgb	0.12	0.2	0.11	0.15	0.09	0.15
Adgra1	0.17	0.13	0.15	0.25	0.15	0.16
Adgra2	46.98	48.48	42.25	74.86	73.41	58.2
Adgra3	11.16	12.03	10.32	6.49	5.94	5.31
Adgrb1	0	0.01	0.01	0.01	0.02	0
Adgrb2	0.1	0.04	0.09	0.08	0.05	0.03
Adgrb3	0.01	0.01	0.02	0.05	0.06	0.03
Adgrd1	25.56	25.82	24.04	40.99	41.71	34.02
Adgre1	51.19	53.07	60.66	40.3	40.84	42.46
Adgre4	0.01	0	0.01	0	0.01	0
Adgre5	26.81	27.11	26.92	24.24	24.48	24.28
Adgrf1	0.01	0	0	0	0.01	0
Adgrf2	0.02	0.01	0.03	0.01	0	0.01
Adgrf4	0.01	0.01	0.02	0.04	0.09	0
Adgrf5	0.52	0.64	0.44	0.23	0.24	0.17
Adgrg1	1.92	2.08	1.89	0.79	0.76	0.69
Adgrg2	0.53	0.49	0.44	0.82	0.65	0.65
Adgrg3	0.07	0.16	0.06	0.01	0	0
Adgrg5	0.05	0.01	0.03	0.03	0.01	0.04
Adgrg6	1.05	1.34	1.33	0.69	0.64	0.44
Adgrg7	0	0	0	0.01	0.03	0.01
Adgrl1	14.31	13.81	13.24	10.23	10.08	8.9
Adgrl2	12.17	12.46	10.95	6.63	6.42	5.39
Adgrl3	0.64	0.8	0.76	0.35	0.37	0.21
Adgrl4	0.34	0.45	0.43	0.09	0.14	0.06
Adgrv1	0	0	0.01	0	0	0
Adh1	12.94	10.59	14.98	11.44	10.4	11.99
Adh5	44.62	40.46	46.62	37.59	39.98	50.38
Adh6a	0	0	0	0	0.03	0.03
Adh7	4.09	3.76	4.51	4.35	4.6	5.75
Adhfe1	0.88	0.93	1.28	7.97	7.17	7.78
Adi1	20.42	18.62	23.3	21.79	21.24	26.75
Adipoq	0	0	0.09	0.39	0.27	0.29
Adipor1	60.16	58.55	64.4	44.97	47.7	51.39
Adipor2	24.47	24.36	24.39	18.14	19.59	18.73
Adk	41.23	39.56	41.43	26.15	25.34	28.23
Adm	54.07	54.14	57.9	67.11	72.36	76.39
Adm2	10.69	8.79	12.09	19.36	20.28	27.05
Adnp	10.41	11.45	8.32	9.89	9.87	4.01
Adnp2	8.24	8.68	7.01	8.04	7.36	5.61
Ado	11.57	12.5	12.5	12.26	12.42	12.59
Adora1	0.01	0	0	0	0	0.02
Adora2a	0.91	1.05	0.89	1.6	1.74	1.33
Adora2b	4.3	3.61	4.55	16.94	17.93	20.72
Adora3	0.27	0.06	0.56	0	0.01	0.1
Adpgk	30.19	29.04	29.98	24.56	23.76	26.41
Adprh	54.88	52.7	59.19	63.97	73.02	86.83
Adprhl2	7.03	7.68	8.02	7.03	6.34	7.71
Adprm	6.42	5.71	5.95	4.74	5.06	5.93
Adra1a	0.01	0.03	0.03	0	0	0
Adra1b	0.25	0.22	0.17	0.68	0.65	0.52
Adra1d	7.67	7.89	6.59	5.34	5.68	4.96
Adra2a	3.74	3.19	3.19	1.44	1.43	1.47
Adra2b	0	0	0.01	0.23	0.18	0.35
Adra2c	0	0	0	0	0	0.02
Adrb1	0.3	0.33	0.27	0.21	0.23	0.16
Adrb2	2.24	2.66	2.98	0.47	0.85	0.8
Adrb3	0.24	0.23	0.22	0.52	0.42	0.55
Adrbk1	33.37	33.58	36.43	23.07	24.1	25.21
Adrbk2	0.26	0.25	0.27	0.11	0.17	0.13
Adrm1	57.28	50.17	58.87	48.67	47.1	62.68
Adsl	8.51	8.37	8.86	7.08	7.23	7.96
Adss	32.88	33.09	31.87	29.55	31.24	31.03
Adssl1	4.19	4.78	5.11	3.5	4.27	4.48
Adtrp	0.06	0.16	0.04	0.04	0.1	0.14
Aebp1	511.86	475.31	458.47	491.97	490.74	472.46
Aebp2	15.55	15.29	15.02	13.57	12.9	13.25
Aen	23.07	21.33	23.28	15.72	15.51	18.17
Aes	205.19	193.95	218.47	207.68	223.77	268.89
AF251705	20.95	19.43	27.03	7.3	9.34	11.63
AF366264	0.01	0.01	0	0.03	0.02	0.05
AF529169	0.01	0.02	0	0.13	0.05	0.08
Afap1	22.82	22.15	19.52	23.95	23.15	21.51
Afap1l1	2.12	1.52	2.27	0.99	0.94	1.07
Afap1l2	5.69	5.96	5.47	10.33	10.21	9.18
Aff1	19.77	20.38	16.67	19.55	18.74	12.34
Aff2	0.75	0.69	0.59	1.19	1.39	0.61
Aff3	1.56	1.57	1.56	1.9	2.28	1.73
Aff4	37.12	39.76	30.74	31.14	29.7	21.09
Afg3l1	12.81	13.15	12.29	11.21	10.85	12.47
Afg3l2	18.41	18.97	18.24	19.67	19.39	19.89
Afmid	1.88	1.75	2	1.57	1.54	1.88
Afp	0.16	0.16	0.17	0.05	0.1	0.05
Aftph	13.38	14.49	14.44	12.01	12.2	11.34
Aga	35.18	35.52	37.19	43.45	44.84	50.34
Agap1	10.27	10.2	8.96	7.92	7.64	6.88
Agap2	0.22	0.32	0.24	0.06	0.07	0.07
Agap3	18.72	16.58	19.18	17.31	16.56	18.21
Agbl2	1.28	1.31	1.17	1.04	1.2	1.14
Agbl3	1.34	1.54	1.86	1.56	1.66	1.79
Agbl5	2.78	2.61	2.66	1.82	1.39	1.53
Ager	0.76	0.45	1.09	0.85	0.42	0.86
Agfg1	19.89	21.05	20.28	24.83	24.83	24.29
Agfg2	8.06	8.04	8.26	5.07	5.11	5.71
Aggf1	11.81	12.38	12.59	12.27	11.34	10.87
Agk	8.69	8.67	9.13	7.78	7.53	6.83
Agl	8.36	9.25	7.66	7	6.78	5.38
Agmo	1.86	1.83	2.79	3.2	2.88	3.04
Ago1	10.85	11.96	10.04	9.15	9.14	6.73
Ago2	10.14	12.25	6.26	9.54	9.18	3.35
Ago3	1.63	2.14	1.48	1.58	1.36	0.71
Ago4	1.36	1.4	1.38	1.25	1.01	0.85
Agpat1	48.36	43.24	49.63	43.68	44.39	50.38
Agpat2	15.32	14.35	15.67	11.67	12	14.45
Agpat3	26.07	26.35	24.57	27.88	28	28.16
Agpat4	14.4	15.14	15.06	12.98	12.9	15.13
Agpat5	8.08	8.74	9.22	7.53	7.91	8.93
Agpat9	0.49	0.45	0.6	1.19	1.45	1.6
Agps	14.75	15.87	14.17	10.84	11.13	8.38
Agr2	0.05	0	0	0.05	0.1	0
Agrn	13.44	13.65	12.06	9.3	9.22	7.07
Agrp	0	0.06	0.05	0.15	0.12	0.06
Agt	3.8	3.29	3.92	4.04	3.9	4.01
Agtpbp1	8.97	8.66	8.7	10.47	9.64	8.97
Agtr1a	4.06	3.57	4.5	2.53	2.49	2.26
Agtr1b	0.03	0	0	0	0.02	0
Agtr2	0.12	0.1	0.16	2.28	1.65	1.86
Agtrap	12.97	13.25	12.05	17.48	18.14	18.01
Agxt	0.14	0.09	0.16	0.23	0.16	0.12
Agxt2	0	0	0.02	0	0	0
Ahctf1	11.17	11.58	9.62	9.47	8.87	6.74
Ahcy	46.66	44.37	45.38	25.68	26.52	30.2
Ahcyl1	74.88	75.82	72	65.15	66.57	64.76
Ahcyl2	7.24	8.05	7.62	7.76	7.29	6.28
Ahdc1	9.08	8.83	7.67	7.1	6.63	5.72
Ahi1	3.27	3.47	3	2.35	2.34	2.32
Ahnak	79.48	93.96	62.13	88.05	83.3	49.59
Ahr	2.64	2.57	2.89	7.64	7.31	5.98
Ahrr	0.19	0.16	0.21	0.18	0.21	0.14
Ahsa1	70.42	65.91	76.57	45.58	49.21	57.39
Ahsa2	10.33	9.36	11.38	6.88	6.84	10.25
Ahsg	0	0.03	0.1	0.03	0	0
AI115009	0.25	0.35	0.35	0.17	0.17	0.19
AI182371	0.21	0.19	0.23	0.32	0.13	0.27
AI197445	0.04	0.03	0.04	0.05	0.03	0.05
AI314180	23.77	24.95	20.95	21.12	21.2	17.07
AI314278	0	0	0	0	0.03	0
AI413582	23.46	21.47	26.57	24.55	26.44	36.17
AI427809	6.12	6.08	6.26	14.86	14.73	15.09
AI429214	1.27	1.43	1.55	1.54	1.68	1.6
AI450353	0.29	0.32	0.39	0.29	0.29	0.65
AI463170	0	0	0	0	0.07	0
AI464131	3.09	3.21	2.96	3.88	3.74	2.87
AI467606	3.78	3.58	4.45	2.64	2.72	3.32
AI504432	0.57	0.84	0.71	0.16	0.13	0.1
AI506816	1.19	1.37	0.27	0.82	0.42	0.19
AI507597	0.31	0.22	0.09	0.13	0.14	0.1
AI593442	0	0	0.01	0.02	0.04	0.03
AI597479	6.91	7.12	6.99	5.75	5.77	5.41
AI606473	0.67	0.79	0.96	1.14	1.46	1.54
AI607873	13.23	14.01	15.57	12.14	11.94	11.86
AI661453	0.27	0.36	0.31	0.13	0.14	0.17
AI662270	13.17	13.57	19.02	9.79	9.55	11.43
AI837181	23.71	23.34	27.2	21.48	21.92	27.07
AI839979	0.44	0.67	1.14	0.22	0.31	0.47
AI846148	8.63	7.78	8.46	6.49	6.78	7.14
AI847159	0	0.15	0.07	0	0.04	0.04
AI854703	0.21	0.19	0.19	0.54	0.82	0.61
AI987944	6.51	6.81	6.49	6.01	6.21	6.09
Aicda	0.15	0.12	0.16	0.04	0.18	0.09
Aida	31.51	33.61	32.15	31.05	32.77	33.56
Aif1	7.05	7.52	12.8	0.3	0.26	0.55
Aif1l	0.96	1.34	1.24	42.81	44.42	48.41
Aifm1	16.58	15.19	16.39	11.99	12.97	13.9
Aifm2	6.17	6.05	6.13	11.36	10.31	10.89
Aifm3	0	0.02	0	0.03	0.08	0.02
Aig1	6.22	6.47	6.09	4.81	5.25	5.4
Aim1	1.43	1.64	1.65	0.77	0.63	0.62
Aim1l	0.01	0	0.02	0	0	0
Aim2	3.22	2.73	3.65	1.62	2.38	2.39
Aimp1	37.75	36.34	40.38	35.55	36.7	44.91
Aimp2	23.8	24.62	27.23	19.57	19.92	27.36
Aip	22.93	20.23	22.65	19.6	18.61	24.67
Aipl1	0.25	0.3	0.41	0.5	0.3	0.52
Airn	2.59	1.62	1.98	2.51	1.87	2.15
Ajap1	0.29	0.32	0.43	0.05	0.15	0.1
Ajuba	14.92	14.84	13.54	6.94	7.44	6.15
AK010878	3.71	3.62	3.45	2.9	2.73	3.65
Ak1	46.2	46.7	50.08	30.71	30.05	35.6
Ak2	60.34	54.58	59.16	70.63	74.14	87.54
Ak3	36.86	39.25	38	47.41	46.86	49.76
Ak4	6.95	6.97	7.21	7.75	8.69	7.74
Ak5	6.97	7.03	7.05	4.81	6	5.78
Ak6	18.26	15.4	17.57	13.76	14.76	19.63
Ak7	0.03	0	0.01	0	0.01	0.01
Ak8	0.25	0.37	0.34	0.82	0.8	1.31
Akap1	9.75	9.03	8.76	9.31	9.17	9.06
Akap10	9.36	8.4	7.85	7.39	7.62	5.84
Akap11	10.13	11.17	9.06	8.38	8.15	6.09
Akap12	48.24	49.49	40.6	33.26	33.44	26.09
Akap13	14.46	15.3	12.13	14.15	12.94	9.67
Akap14	0	0	0.04	0	0	0
Akap17b	1.3	1.08	1	1.11	0.98	0.81
Akap2	22.77	24.42	22.21	15.05	15.21	11.9
Akap3	0.1	0.12	0.11	0.07	0.17	0.07
Akap5	0.08	0.05	0.04	0.03	0.02	0.05
Akap6	0.12	0.22	0.21	0.11	0.13	0.09
Akap7	2.62	2.87	2.77	6.36	6.95	6.66
Akap8	18.75	17.57	18.75	13.1	12.81	13.99
Akap8l	12.07	10.96	11.7	11.2	10.9	12.88
Akap9	5.56	6.09	4.97	5.1	4.93	3.48
Akip1	12.41	11.89	14.42	11.79	12.58	15.62
Akirin1	31.39	31.64	34.89	24.8	25.25	27.29
Akirin2	42.69	42.77	45.18	36.32	37.4	44.33
Akna	7.03	7.12	6.94	5.58	5.79	4.76
Aknad1	0.1	0.07	0.08	0.08	0.01	0.04
Akr1a1	353.41	342.91	389.51	305.56	306	365.13
Akr1b10	13.29	14.01	16.57	11.15	11.25	13.97
Akr1b3	69.21	68.74	73.53	53.97	53.83	68.78
Akr1b7	0.03	0.03	0	0.12	0.09	0.06
Akr1b8	51.08	51.03	55.72	37.25	40.48	42.49
Akr1c12	0.4	0.1	0.37	0.33	0.39	0.59
Akr1c13	3.66	3.25	4.72	3.71	3.02	4.72
Akr1c14	7.98	8.26	8.55	3.2	3.03	3.07
Akr1c18	0.09	0.16	0.12	0.25	0.03	0.06
Akr1c19	0	0	0	0.03	0	0.03
Akr1cl	0	0	0	0.03	0	0
Akr1e1	11.02	10.44	11.65	11.1	9.86	10.98
Akr7a5	11.83	10.53	12.53	9.68	8.97	12.34
Akt1	152.07	142.11	145.59	121.03	121.43	124.75
Akt1s1	56.33	51.33	55.28	49.64	50.39	62.9
Akt2	47.46	47.01	46.21	46.79	47.1	44.99
Akt3	12.07	12.98	10.81	13.45	12.72	9.5
Aktip	14.05	14.51	16.09	14.12	15.06	16.23
Alad	3.21	2.77	3.35	2.44	2.19	2.57
Alas1	20.24	21.35	22.92	18.71	18.74	21.03
Alas2	0.04	0.07	0.04	0.02	0.06	0.02
Alcam	13.87	14.11	14.45	8.84	8.78	9.11
Aldh16a1	9.88	9.86	9.91	8.67	8.23	9.56
Aldh18a1	46.48	45.06	43.67	54.15	56.65	52.28
Aldh1a1	7.89	6.67	7.47	13	13.19	14.72
Aldh1a2	19.89	18.28	19.72	63.8	57.42	67
Aldh1a3	5.57	6.23	5.16	27.34	28.62	26.63
Aldh1a7	0.16	0.11	0.07	0.09	0.07	0.03
Aldh1b1	1.6	1.69	1.4	3.23	3.04	3.69
Aldh1l1	9.25	10.12	9.09	9.5	9.25	8.74
Aldh1l2	34.65	35.57	32.3	41.93	40.72	34.68
Aldh2	89.61	89.22	90.7	66.38	68.93	71.38
Aldh3a1	0.21	0.32	0.3	0.11	0.34	0.21
Aldh3a2	23.84	22.6	22.22	21.83	22.4	20.27
Aldh3b1	11.35	9.69	12.53	9.64	9.15	10.47
Aldh3b2	0.02	0.02	0	0	0	0
Aldh4a1	6.71	6.76	6.63	5.87	5.55	5.32
Aldh5a1	0.86	0.85	0.85	1.02	1.03	0.89
Aldh6a1	8.89	9.48	8.54	11.75	11.74	10.46
Aldh7a1	23.34	23.42	23.62	22.82	23.4	25.79
Aldh8a1	0.03	0	0	0	0	0.02
Aldh9a1	21.07	19.91	21.99	14.25	13.93	15.69
Aldoa	924.55	871.56	943.21	864.49	922.07	1066.99
Aldoart2	0	0.02	0	0	0	0
Aldob	0	0	0	0.02	0	0
Aldoc	5.94	5.23	7.98	2.38	2.35	3
Alg1	15.46	16.15	17.49	15.31	15.88	18.18
Alg10b	21.85	25.82	18.01	22.21	20.28	11.75
Alg11	8.33	8.02	7.84	7.39	7.96	7.59
Alg12	5.57	5.37	5.69	6.11	6.59	6.18
Alg13	3.97	3.67	3.93	3.34	3.44	3.35
Alg14	15.34	15.28	18.07	14.36	14.35	16.18
Alg2	15.27	15.16	15.31	13.9	13.38	13.52
Alg3	13.83	13.58	14.29	11.63	11.82	13.43
Alg5	27.26	25.49	26.42	27.77	27.17	35.28
Alg6	3.12	3.74	3.77	3.36	3.66	2.85
Alg8	15.48	13.78	16.33	13.07	13.96	14.68
Alg9	9.08	8.85	8.99	9.7	9.81	9.89
Alk	0.01	0.02	0.02	0.15	0.15	0.14
Alkbh1	6.68	6.6	6.83	6.54	5.83	6.6
Alkbh2	4.93	4.61	5.52	3.33	3.48	4.07
Alkbh3	13.23	13.17	13.99	12.33	12.44	15.34
Alkbh3os1	0.28	0.12	0.16	0.21	0.14	0.14
Alkbh4	2.89	3.13	2.73	2.52	2.23	2.19
Alkbh5	27.04	28.79	25.48	25.77	25.16	20.31
Alkbh6	9.25	9.01	10.99	7.94	7.48	11
Alkbh7	5.4	5.24	6.58	5.13	4.55	7.65
Alkbh8	3.49	3.88	3.2	3.13	3.11	1.86
Alms1	1.93	1.94	1.52	2.69	2.71	1.77
Alms1-ps2	0.19	0.06	0.13	0.09	0.15	0.71
Alox12	0.02	0.06	0.19	0.02	0.05	0.06
Alox12e	0	0.06	0.03	0.11	0.18	0.26
Alox15	0.09	0.1	0.1	0.04	0.09	0.07
Alox5	6.92	7.31	8.32	1.2	1.42	1.94
Alox5ap	79.4	80.22	101.02	39.62	38.78	54.45
Alox8	0.12	0.2	0.17	0.17	0.17	0.12
Aloxe3	0.08	0.07	0.08	0.07	0.04	0.07
Alpk1	2.85	3.05	3	2.54	2.15	2
Alpk3	0.01	0.01	0.01	0.02	0	0
Alpl	0.77	0.88	0.88	0.15	0.25	0.27
Als2	3.91	4.2	3.67	3	3.01	2.89
Als2cl	2.23	2	2.21	2.08	1.84	1.82
Alx3	1.49	1.08	1.15	0.82	1.01	1.24
Alx4	1.05	0.93	0.82	0.96	0.95	0.8
Alyref	42.96	41.6	46.59	27.96	30.39	36.97
Alyref2	1.72	1.37	1.94	1.01	1.29	1.11
Amacr	3.49	3.85	3	2.68	3.85	3.83
Ambn	0	0	0	0.02	0	0
Ambp	1.3	1.47	2.27	0.09	0.03	0.03
Ambra1	10.43	10.15	9.84	8.75	8.6	7.95
Amd1	23.16	22.47	23.94	17.18	18.34	17.86
Amd2	0.12	0.02	0.11	0.12	0.06	0.06
Amdhd1	0.03	0.07	0.01	0	0.01	0.03
Amdhd2	25.58	23.05	27.72	27.36	27.01	33.52
Amelx	0	0	0	0.05	0	0
Amer1	2.67	2.88	2.29	2.49	2.23	1.85
Amer2	0.12	0.09	0.11	0.03	0.02	0
Amer3	0.01	0	0	0	0	0
Amfr	43.5	45.33	44.5	36.76	37.15	36.18
Amh	0.07	0.02	0.11	0.11	0.02	0.17
Amhr2	0	0	0	0.04	0.04	0.02
Amica1	0.03	0	0.01	0	0.01	0.01
Amigo1	1.37	1.44	1.4	1.3	1.34	1.14
Amigo2	1.25	1.01	1.14	0.47	0.74	0.67
Amigo3	1.61	1.78	1.74	1.49	1.24	1.25
Ammecr1	6.68	6.57	4.35	7.67	7.81	4.1
Ammecr1l	16.86	17.54	16.06	15.64	15.56	12.79
Amn	0.11	0.09	0.06	0.11	0.04	0.06
Amn1	5.08	5.37	7.39	6.21	6.69	8.52
Amot	4.43	4.28	3.48	3.24	3.2	2.23
Amotl1	17.5	19.19	14.6	25.95	25.23	18.26
Amotl2	62.87	62.14	59.01	42.54	44.89	38.31
Ampd1	0.02	0.02	0	0.02	0.02	0
Ampd2	18.03	17.23	18.46	16.78	17.11	16.23
Ampd3	11.18	11.14	12.41	11.39	12.15	11.26
Amph	0.03	0.03	0.05	0.02	0.01	0.01
Amt	1.31	1.37	1.66	1.4	1.1	1.23
Amtn	0.07	0	0	0	0	0
Amy1	0.37	0.52	0.34	0.38	0.36	0.28
Amy2a2	0	0.01	0	0	0.01	0
Amy2a3	0	0.01	0	0	0.01	0
Amy2a4	0	0.01	0	0	0.01	0
Amz1	1.24	1.16	1.13	4.28	4.02	5.21
Amz2	14.18	14.51	14.9	15.43	15.93	16.58
Anapc1	23.13	25.13	20.46	21.42	20.6	15.15
Anapc10	4.39	4.62	5.19	3.59	3.96	4.26
Anapc11	16.06	15.89	18.4	13.8	15.1	20.31
Anapc13	37.79	35.69	44.65	37.95	31.87	49
Anapc15	14.71	14.39	15.88	10.85	11.48	15.72
Anapc16	33.84	30.81	33.71	30.14	31.52	39.72
Anapc2	41.02	39.96	40.67	35.21	35.1	35.22
Anapc4	34.82	36.12	35.43	28.15	27.68	28.12
Anapc5	94.87	93.97	97.33	88.28	90.3	90.06
Anapc7	16.52	15.83	16.91	14.07	13.97	16.09
Ang	16.22	14.85	16.57	27.18	27.29	33.6
Ang2	0	0.09	0	1.03	0.93	1.48
Ang3	0.05	0	0.05	0.05	0.11	0.27
Ang4	0	0	0	0	0	0.16
Angel1	1.42	1.38	1.22	1.56	1.27	1.68
Angel2	13.24	13.41	13.58	13.18	13.72	13.34
Angpt1	0.72	0.93	0.71	0.33	0.45	0.32
Angpt2	4.65	4.68	5.43	3.56	3.46	3.7
Angpt4	20.14	21.13	22.18	13.18	14.96	14.32
Angptl1	0.56	0.56	0.57	0.37	0.27	0.32
Angptl2	68.85	67.24	66.52	60.24	62.4	59.77
Angptl3	0	0.02	0.02	0.09	0.07	0.11
Angptl4	19.5	18.61	20.73	38.61	42.93	45.11
Angptl6	4.26	3.85	4.33	4.13	4.55	7.48
Angptl7	0.11	0.07	0.07	0.03	0.07	0.05
Angptl8	1.71	2.01	2.51	7.53	7.21	10.06
Ank	19.18	19.97	20.85	12.49	11.87	11.88
Ank1	0.51	0.38	0.49	0.39	0.3	0.39
Ank2	7.29	7.34	6.23	9.72	9.15	7.6
Ank3	2.47	2.78	2.55	2.15	2.14	1.82
Ankar	0.02	0	0	0.01	0.01	0.01
Ankdd1b	0.38	0.47	0.55	0.44	0.66	0.55
Ankef1	0	0.01	0.07	0.13	0.08	0.04
Ankfy1	19.34	21.43	17.4	17.5	16.87	13.83
Ankhd1	11.23	11.88	9.38	9.77	9.32	6.91
Ankib1	16.31	16.99	15.18	16.05	16.03	12.29
Ankk1	0.04	0.01	0.01	0	0	0
Ankle1	2.39	2.28	3.54	1.83	2.16	1.96
Ankle2	9.12	9.66	9.62	7.81	8.35	7.2
Ankmy1	0.03	0.02	0	0.04	0.01	0.02
Ankmy2	10.3	10.55	10.99	9.46	9.67	9.61
Ankra2	9.93	9.47	9.65	9.75	9.42	11.17
Ankrd1	6.7	5.51	6.98	3.24	2.87	3.46
Ankrd10	13.71	14.08	13.52	10.03	8.43	10.09
Ankrd11	24.53	24.58	21.46	25.3	25.12	19.05
Ankrd12	9.37	9.08	9.26	8.22	7.99	8.92
Ankrd13a	47.27	46.07	47.68	36.52	37.47	34.09
Ankrd13b	9.4	8.71	8.33	8.71	9.25	9.28
Ankrd13c	12.39	12.48	11.64	12.09	12.58	12.14
Ankrd13d	1.56	1.9	1.99	1.21	1.02	0.81
Ankrd16	4.95	5.13	5.41	4.56	4.52	5.09
Ankrd17	22.61	24.17	20.24	19.19	18.13	14.59
Ankrd2	0	0	0.03	0	0	0.07
Ankrd23	2.39	2.91	2.81	2.92	2.69	3.78
Ankrd24	1.47	1.47	1.7	1.4	1.6	1.94
Ankrd26	1.9	2.08	1.66	1.31	1.18	0.9
Ankrd27	14.51	15.55	14.99	14.04	14.18	13.09
Ankrd28	8.57	9.52	7.67	6.23	6.19	4.68
Ankrd29	0.38	0.46	0.51	0.51	0.37	0.54
Ankrd33	0.03	0.03	0	0.07	0.05	0.02
Ankrd33b	0.5	0.67	0.53	0.59	0.5	0.4
Ankrd34a	2.15	1.52	2.01	0.62	0.77	1.02
Ankrd34b	0	0.02	0	0	0	0.03
Ankrd35	0.22	0.27	0.23	0.11	0.11	0.11
Ankrd36	0	0	0	0.01	0	0
Ankrd37	5.88	4.77	7.12	14.34	16.27	23.9
Ankrd39	3.21	2.97	3.47	4.11	3.71	3.58
Ankrd40	35.4	34.47	33.69	40.75	41.8	41.36
Ankrd42	1.46	1.73	1.56	1.61	1.16	1.36
Ankrd44	6.31	6.86	6.22	4.93	5.13	4.03
Ankrd45	0.03	0.02	0	0.08	0.03	0.06
Ankrd46	20.95	21.3	21.13	23.71	24.74	25.32
Ankrd49	8.45	9.03	8.36	7.87	7.36	8.17
Ankrd50	9.11	9.48	8.54	6.43	5.9	5.24
Ankrd52	20.07	21.3	15.96	17.36	15.22	9.12
Ankrd53	0.02	0.06	0.04	0	0.06	0.02
Ankrd54	8.2	7.25	8.63	6.72	7.22	8.01
Ankrd55	0.67	0.71	0.77	4.34	4.19	4.52
Ankrd6	0.53	0.49	0.42	0.72	0.81	0.58
Ankrd60	0.13	0	0.13	0	0	0
Ankrd61	0.1	0.33	0.2	0.3	0.21	0.14
Ankrd63	0.01	0	0.01	0	0	0
Ankrd66	0.28	0.28	0.17	0.11	0.28	0.33
Ankrd7	0.03	0.06	0	0	0.03	0
Ankrd9	1.66	1.2	1.69	1.53	1.69	1.83
Anks1	5.15	5.08	4.79	4.14	3.82	3.5
Anks1b	0.01	0.01	0.04	0.03	0.01	0.02
Anks3	10	7.95	8.71	7.59	6.64	7.88
Anks6	3.79	3.35	3.08	2.8	2.43	2.56
Ankub1	0	0.02	0	0	0.02	0
Ankzf1	8.82	8.46	9.48	9.33	8.73	9.86
Anln	22.83	24.25	20.66	21.58	22	16.65
Ano1	0.2	0.17	0.2	0.32	0.33	0.21
Ano10	26.28	25.41	24.5	27.36	27.42	28.09
Ano2	0.01	0.02	0.01	0.02	0.02	0.04
Ano3	1.56	1.53	1.5	1.23	1.23	1
Ano4	0.03	0.02	0.03	0.02	0.01	0.01
Ano5	0.01	0	0.01	0	0	0
Ano6	45.29	46.98	41.1	43.81	42.79	34.97
Ano7	0.03	0.02	0.05	0.01	0.05	0.06
Ano8	8.96	8.08	8.45	8.85	8.24	8.72
Anp32a	58.98	56.68	64.52	48.83	51.35	63.88
Anp32b	128.27	120.44	143.75	113.36	116.87	146.06
Anp32e	29.55	27.85	29.84	23.19	24.08	25.9
Anpep	94.02	89.65	98.78	235.54	229.88	236.39
Antxr1	60.63	61.61	55.49	80.26	79.82	67.14
Antxr2	27.37	28.56	25.77	50.91	49.14	48.57
Antxrl	0.03	0.02	0.02	0.02	0.03	0
Anxa1	235.99	230.86	254.91	199.02	206.74	241.2
Anxa11	23.9	23.22	24.93	23.27	23.19	25.11
Anxa13	0	0.03	0	0.03	0	0
Anxa2	439.42	414.86	467.38	403.08	424.73	498.67
Anxa3	87.95	91.18	104.04	65.67	68.61	85.24
Anxa4	74.65	75.77	83.41	140.58	143.97	168.21
Anxa5	259	260.55	269.76	176.63	181.89	200.23
Anxa6	115.62	117.6	118.04	92.88	93.41	93.39
Anxa7	50.07	49.17	55.86	43.62	44.91	50.35
Anxa8	5.37	4.99	5.3	1.12	1	1.37
Anxa9	1.16	1.63	1.2	1.07	1.6	1.88
Aoah	6.44	6.45	7.96	2.05	2.3	3.03
Aoc1	0.03	0.01	0	0.13	0.28	0.17
Aoc2	1.45	1.11	0.97	1.39	1.37	1.05
Aoc3	28.89	27	25.58	66.8	67.84	56.8
Aox1	0.89	0.99	0.87	1.1	0.96	0.9
Aox2	0.01	0.02	0	0.01	0.01	0.01
Aox3	0.05	0	0.02	0.03	0.04	0.02
Aox4	0	0	0	0.01	0.01	0
Ap1ar	12.67	12.75	12.45	10.11	10.29	10.29
Ap1b1	30.57	33.06	31.99	32.72	32.32	30.39
Ap1g1	18.02	19.95	18.04	16.2	15.84	13.67
Ap1g2	5.88	5.3	6.56	5.17	4.96	6.09
Ap1m1	29.56	26.93	29.21	23.81	24.25	27.54
Ap1m2	0.11	0	0.04	0.02	0.04	0.1
Ap1s1	64.63	58.17	67.1	48.99	49.71	61.3
Ap1s2	21.78	23.64	25.06	14.48	15.22	16.26
Ap1s3	2.58	2.86	2.65	1.81	1.34	1.64
Ap2a1	47.43	45.38	44.17	40.42	40.51	39.25
Ap2a2	66.55	68.31	63.1	70.45	68.92	61.91
Ap2b1	47.32	50.1	44.97	44.87	44.14	36.51
Ap2m1	128.01	121.74	134.78	153.9	161.82	192.46
Ap2s1	116.17	115.28	139.07	99.68	103.41	128.91
Ap3b1	30.36	29.72	28.12	30.13	28.79	27.75
Ap3b2	0.08	0.01	0.05	0.01	0	0
Ap3d1	44.76	44.27	41.19	39.91	39.21	35.46
Ap3m1	19.84	20.51	20.61	21	19.53	19.36
Ap3m2	6.85	6.79	6.01	9.59	9.58	8.96
Ap3s1	86.09	83.79	96.38	85.05	89.55	104.79
Ap3s2	6.58	6.24	6.29	6.33	7	6.46
Ap4b1	6.77	6.77	7.35	7.02	7.51	7.08
Ap4e1	4.1	4.52	3.84	4.31	4.1	3.69
Ap4m1	7.18	7.48	6.97	6.56	6.25	5.73
Ap4s1	4.83	5.87	6.34	6.26	5.05	6.67
Ap5b1	4.16	4.39	4.4	2.86	2.66	2.27
Ap5m1	4.83	5	4.31	4.41	4.34	3.49
Ap5s1	8.78	9.54	10.4	11.05	11.35	14.38
Ap5z1	5.49	5.74	5.35	6.41	6.04	5.91
Apaf1	11.5	11.71	10.57	10.65	10.55	8.34
Apba1	5.22	4.88	4.22	6.35	5.69	5.46
Apba2	0.45	0.5	0.23	0.02	0.13	0.12
Apba3	18.07	16.49	18.39	16.79	16.78	18.57
Apbb1	3.92	4.35	3.98	3.71	4.12	4.63
Apbb1ip	41.11	40.4	42.86	39.59	40.95	40.1
Apbb2	18.24	18.72	17.8	18.73	17.57	16.7
Apbb3	4.48	3.74	3.73	3.48	2.76	3.27
Apc	8.93	9.85	7.6	8.21	7.41	4.91
Apc2	0.3	0.3	0.27	0.32	0.28	0.18
Apcdd1	2.32	1.35	2.12	49.24	48.72	45.19
Apcs	0	0	0	0	0	0.07
Apeh	18.39	18.97	17.19	19.96	18.81	21.02
Apela	0.04	0	0	0	0	0
Apex1	46.49	45.61	51.76	38.97	36.56	47.4
Apex2	3.99	4.11	4.54	3.38	3.43	3.49
Aph1a	38.79	36.24	39.7	34.92	36.09	39.31
Aph1b	3.08	3.35	2.76	2.73	2.43	2.2
Aph1c	1.51	1.38	1.77	2.22	2.36	2.37
Api5	38.99	40.09	39.59	34.3	32.95	33.53
Apip	14.92	13.88	16.35	12.63	12.26	18.84
Apitd1	4.11	3.01	4.49	1.53	1.76	2.43
Aplf	4.53	4	4.74	4.39	4.41	4.35
Apln	5.97	5.62	6.04	13.56	16.36	14.73
Aplnr	0.01	0.02	0.04	0.1	0.09	0.08
Aplp1	12.01	10.91	11.79	7.73	8.28	9.38
Aplp2	69.57	69.66	69.4	64.95	66.2	62.74
Apmap	10.85	11.19	13.83	12.69	13.73	15
Apoa1bp	53.39	48.75	58.21	44.05	46.18	60.1
Apoa2	0.32	0.46	0.4	0.36	0.47	0.45
Apob	0.02	0.02	0.01	0.03	0.07	0.02
Apobec1	28.46	30.37	35.09	11.74	11.91	13.57
Apobec2	0.06	0.06	0.03	0	0.09	0.03
Apobec3	10.48	10.77	12.21	3.69	3.4	3.34
Apobr	11.16	10.7	11.99	7.57	7.86	8.38
Apoc1	0	0	0.19	0.17	0.19	0.14
Apoc2	3.45	3.39	5.51	0.4	0.4	0.18
Apoc4-apoc2	0.45	0	0	0	0	0.32
Apod	5.63	5.13	5.97	2.52	2.69	3.12
Apoe	497.71	448.77	655.01	105.32	107.22	147.68
Apof	0	0	0	0	0	0.04
Apoh	0.12	0.03	0.06	0.12	0.03	0.09
Apol10a	0	0	0	0.01	0	0
Apol10b	0.15	0.11	0.05	0.05	0.04	0.11
Apol6	2.35	2.67	2.67	1.31	0.99	0.96
Apol7a	0.31	0.22	0.46	0.19	0.27	0.34
Apol7b	0.02	0.1	0.02	0	0	0.04
Apol7c	0	0.02	0	0	0	0.02
Apol7d	0	0.09	0	0.03	0.03	0.18
Apol7e	0.02	0	0.02	0	0.03	0.04
Apol8	0.1	0	0.08	0.04	0.1	0.1
Apol9a	4.7	3.93	3.69	0.76	1.43	1.43
Apol9b	2.11	2.05	2.49	0.21	0.53	0.72
Apold1	0.22	0.24	0.19	0.26	0.38	0.32
Apom	0.16	0.05	0.05	0	0.1	0.21
Apon	0	0.18	0.11	0.04	0.04	0.13
Apoo	10.37	10.36	11.84	7.85	8.05	8.93
Apool	10.82	10.72	10.66	9.33	9.55	10.92
Apopt1	19.1	15.76	21.85	16.68	15.92	21.95
App	273.41	279.98	270.89	269.24	271.18	245.97
Appbp2	16.5	18.04	15.4	15.91	14.72	10.6
Appbp2os	0.18	0.12	0.12	0.29	0.41	0.06
Appl1	10.68	11.5	9.92	10.8	10.49	8.54
Appl2	18.75	19.91	21.19	19.8	18.71	19.89
Aprt	73.04	71.17	78.07	61.71	59	81.31
Aptx	3.43	3.18	3.44	3.57	3.36	3.81
Aqp1	4.03	4.54	5	2.89	2.55	2.78
Aqp11	0.14	0.14	0.14	0.5	0.41	0.74
Aqp12	0	0	0	0	0.03	0
Aqp2	0.73	0.96	0.78	0.36	0.28	0.51
Aqp3	0.17	0.14	0.16	0.24	0.28	0.59
Aqp4	0	0	0.01	0.01	0	0
Aqp5	0.61	0.87	0.8	0.16	0.33	0.16
Aqp7	0.05	0.11	0.1	0.11	0.13	0.17
Aqp8	0.02	0.02	0	0.05	0.05	0.02
Aqp9	0.35	0.34	0.48	2.53	2.79	3.63
Aqr	16.26	15.96	14.95	12.64	12.05	10.37
Ar	2.99	3.28	2.9	3.68	3.63	2.61
Araf	24.14	21.42	24.07	24.91	25.12	27.69
Arap1	36.29	36.03	38.58	22.52	21.79	21.97
Arap2	3.37	3.78	3.14	10.26	9.03	7.56
Arap3	6.65	6.59	7.51	0.64	0.59	0.69
Arc	0.12	0.21	0.16	0.06	0.07	0.05
Arcn1	98.71	96.64	95.14	81.78	82.53	74.21
Areg	0.15	0.03	0.12	0.06	0.21	0.15
Arel1	9.13	10.08	8.74	8.38	8.11	6.69
Arf1	229.43	228.27	243.23	200.67	201.67	221.74
Arf2	18.06	17.9	18.34	17.92	18.43	19.01
Arf3	48	46.85	46.57	39.66	41.68	36.94
Arf4	167.3	164.61	177.19	157	161.96	181.79
Arf5	79.93	76.03	88.15	82.59	83.43	103.1
Arf6	47.31	47.2	51.49	51.79	52.14	57.75
Arfgap1	31.81	29.92	29.65	27.93	26.12	28.74
Arfgap2	17.33	17.58	17.75	15.71	15.62	15.67
Arfgap3	26.16	27.24	27.74	29.69	29.23	31.99
Arfgef1	15.58	16.54	14.22	13.63	12.96	10.15
Arfgef2	11.84	12.82	10.19	9.93	9.56	7.17
Arfgef3	0.21	0.23	0.2	0.21	0.18	0.09
Arfip1	31.57	31.82	30.93	27.98	28.3	27.33
Arfip2	18.82	17.53	18.85	16.98	18.15	19.46
Arfrp1	7.97	8.06	8.34	7.11	7.82	9.02
Arg1	1.58	1.53	4.15	1222.79	1266.98	1661.37
Arg2	0.03	0.03	0.03	0.08	0	0.08
Arglu1	24.58	23.04	26.1	18.83	19.12	21.88
Arhgap1	59.88	59.74	59.15	43.98	44.89	42.67
Arhgap10	26.5	25.75	25.19	33.34	34.09	32.99
Arhgap11a	11.96	13.16	12.34	10.15	9.24	8.54
Arhgap12	7.79	8.05	8.66	12.93	11.99	11.54
Arhgap15	1.62	1.62	2.12	1.42	1.52	1.64
Arhgap15os	0	0	0.02	0.02	0	0
Arhgap17	15.27	15.04	15.68	14.86	13.66	14.26
Arhgap18	9.31	10.59	11.11	7.71	6.96	7.05
Arhgap19	7.27	8.01	8.5	3.05	3.09	2.83
Arhgap20	4.1	3.76	3.07	4.39	3.95	3.06
Arhgap20os	0	0.02	0	0.05	0	0.05
Arhgap21	16.33	16.61	14.32	17.32	17.31	12.37
Arhgap22	6.38	6.33	6.71	3.05	2.97	3.52
Arhgap23	17.61	17.32	16.01	11.16	10.29	9.03
Arhgap24	9.79	9.33	10.47	4.95	4.48	4.75
Arhgap25	5.1	5.01	5.37	4.36	4.72	5.15
Arhgap26	0.46	0.51	0.59	0.46	0.4	0.31
Arhgap27	3.69	3.17	3.44	1.36	1.75	1.26
Arhgap27os3	0.01	0.09	0.03	0	0.03	0
Arhgap28	5.18	4.82	4.98	4.13	4.45	3.48
Arhgap29	35.86	38.72	33.54	61.45	62.55	52.5
Arhgap30	11.98	12.69	14.19	5.91	5.76	5.79
Arhgap31	16.68	17.88	14.74	10.96	10.95	7.78
Arhgap32	2.39	2.55	1.94	2.15	2.09	1.28
Arhgap33	7.3	5.93	6.18	9.35	9.41	10.3
Arhgap33os	0.01	0.03	0	0	0.03	0
Arhgap35	19.32	19.76	15.5	17.05	16.96	12.66
Arhgap36	0	0	0.02	0.01	0	0
Arhgap39	2.94	2.7	2.86	2.36	2.13	2
Arhgap4	6.13	6.24	7.79	4.41	4.47	5.11
Arhgap40	0.04	0	0	0.02	0.04	0
Arhgap42	10.9	11.13	9.81	7.48	7.02	5.5
Arhgap44	3.15	2.48	2.5	5.2	5.15	4.58
Arhgap5	17.68	20.18	15.43	17.58	18.47	11.54
Arhgap6	3.36	3.56	3.56	6.21	6.47	5.55
Arhgap8	0.07	0.12	0.1	0.17	0.21	0.12
Arhgap9	8.23	8.08	9.88	5.3	5.59	6.78
Arhgdia	277.27	251.72	282.85	211.17	228	265.67
Arhgdib	85.73	88	104.12	74.46	79.96	102.65
Arhgdig	3.64	3.2	4.45	2.55	3.26	2.85
Arhgef1	39.97	38.54	41.7	31.19	30.08	33.63
Arhgef10	8.12	8.74	7.7	11.55	11.27	8.92
Arhgef10l	10.4	10.69	9.7	12.53	11.95	11.43
Arhgef11	13.72	13.34	12.46	14.07	14.03	11.94
Arhgef12	17.07	17.89	14.1	21.85	21.12	15.61
Arhgef15	0.16	0.13	0.22	0.08	0.07	0.12
Arhgef16	0.03	0.05	0.01	0.01	0.04	0.03
Arhgef17	13.58	14.1	11.47	10.08	9.82	7.18
Arhgef18	7.26	6.96	6.8	6.45	6.21	5.14
Arhgef19	2.82	2.71	2.6	1.54	1.7	1.45
Arhgef2	72.28	70.06	65.07	67.1	65.51	60.3
Arhgef25	47.67	43.03	47.87	41.49	39.65	43.69
Arhgef26	0.45	0.53	0.55	0.2	0.21	0.15
Arhgef28	3.8	3.69	3.26	3.88	3.78	3.54
Arhgef3	3.65	3.64	4.28	2.36	2.67	2.51
Arhgef33	0.03	0.02	0	0.03	0.03	0.03
Arhgef37	0.04	0.02	0.06	0	0	0
Arhgef39	4.43	4.01	5.27	3.35	3.01	2.93
Arhgef4	0.65	0.51	0.64	0.54	0.63	0.57
Arhgef40	21.14	21.64	19.57	14.74	13.92	11.63
Arhgef5	5.36	5.26	5.08	2.98	2.27	1.89
Arhgef6	9.71	10.98	11.7	5.35	5.6	5.27
Arhgef7	29.7	30.18	29.01	18.96	18.4	17.72
Arhgef9	1.53	1.58	1.38	1.24	1.02	1.22
Arid1a	17.98	18.26	16.19	16.58	16.3	13.04
Arid1b	7.82	7.93	6.6	7.2	7.05	5.45
Arid2	9.67	10.56	8.91	8.42	8.4	5.88
Arid3a	3.35	3.07	3	2.25	2.15	1.74
Arid3b	0.97	0.96	1	0.43	0.42	0.32
Arid3c	0.02	0	0.02	0.02	0.02	0
Arid4a	5.54	5.27	6.03	4.28	4.44	4
Arid4b	9.64	9.58	8.57	7.75	7.22	7.2
Arid5a	2.33	2.33	2.46	2.61	2.38	2.48
Arid5b	25.03	27.01	17.67	13.17	12.46	6.16
Arih1	25.52	25.63	24.45	19.45	19.25	17.73
Arih2	15.13	15.72	15.11	13.42	13.33	13.22
Arl1	104.72	105.45	106.48	113.38	112.47	105.1
Arl10	5.4	5.61	4.56	4.67	4.82	5.01
Arl11	13.99	14.04	19.17	9.34	8.71	12.76
Arl13b	7.99	8	7.66	7.3	7	6.23
Arl14ep	21.29	20.92	21.27	24.12	23.53	25.25
Arl14epl	0.08	0.11	0.1	0.1	0.09	0.06
Arl15	11.4	10.4	10.07	11.52	11.89	13.04
Arl16	5.48	4.64	5.35	5.41	5.79	5.25
Arl2	36.07	34.14	37.78	32.32	33.61	44.81
Arl2bp	32.2	31.25	32.22	26.1	23.86	27.46
Arl3	42.92	36.93	45.02	53.57	53.48	65.95
Arl4a	1.65	1.58	1.69	2.1	2.05	2.32
Arl4c	21.62	20.66	23.48	47.52	46.79	50.14
Arl4d	0.55	0.53	0.16	0.29	0.16	0.05
Arl5a	46.83	47.54	45.65	24.56	25.01	21.74
Arl5b	4.27	4.84	3.09	3.19	3.13	1.66
Arl5c	1.27	1.45	3.09	0.78	1.27	1.18
Arl6	6.72	6.43	7.36	5.58	4.3	6.23
Arl6ip1	99.8	99.4	106.45	81.99	85.5	95.28
Arl6ip4	22.81	21.86	25.2	16.91	15.77	20.27
Arl6ip5	69.65	70.18	75.97	85.62	87.57	102.31
Arl6ip6	8.95	8.84	10.43	7.36	7.52	7.99
Arl8a	70.73	64.68	70.72	59.83	63.48	74.88
Arl8b	56.69	57.21	60.72	49.77	50.33	53.33
Arl9	0.11	0	0.1	0	0	0
Armc1	16.07	16.93	17.04	11.15	11.47	12.13
Armc10	19.02	17.98	20	18.11	19.41	20.29
Armc2	0.16	0.06	0.13	0.12	0.17	0.14
Armc3	0.04	0.04	0.06	0.07	0.07	0.12
Armc4	0	0	0	0.01	0	0
Armc5	10.08	9.14	9.12	8.15	7.51	7.24
Armc6	3.92	3.85	3.88	3.87	3.71	3.89
Armc7	3.01	3.28	3.07	2.24	2.01	2.5
Armc8	7.46	7.09	6.85	5.78	6.2	6.06
Armc9	3.2	2.99	2.38	2.82	2.37	1.98
Armcx1	15.32	13.18	14.01	12.01	12.4	12.83
Armcx2	28.63	28.3	26.7	25.76	26.63	24.47
Armcx3	31.41	31.79	32.9	37.18	35.97	35.4
Armcx4	1.97	2.14	1.65	2.02	1.93	1.6
Armcx5	3.29	3.34	3.28	2.32	2.16	2.17
Armcx6	3.61	3.44	4.13	2.8	3.18	2.79
Armt1	8.81	8.26	9.14	7.99	8.11	8.74
Arnt	26.15	26.4	25.01	29.43	28.96	25.47
Arnt2	4.8	5.02	3.89	3.59	3.78	3.09
Arntl	10.27	11.24	10.95	11.79	12.44	12.01
Arntl2	3.25	2.86	3.42	2.58	2.31	2.62
Arpc1a	46.73	47.13	49.2	50.26	49.75	57.98
Arpc1b	255.48	261.33	293.82	217.91	223.06	268.04
Arpc2	278.82	281.02	317	198.59	201.97	234.36
Arpc3	203.24	204.11	256.69	161.87	170.01	219.05
Arpc4	60.63	62.42	68.13	39.37	43.91	49.51
Arpc5	122.85	121.16	143.97	92.93	91.69	108.5
Arpc5l	35.15	33.03	34.58	28.03	27.59	34.78
Arpin	12.86	12.07	13.36	10.82	11.77	12.8
Arpp19	19.15	19.91	20.72	15.64	16.53	18.61
Arpp21	0.01	0.01	0	0	0.01	0
Arrb1	9.09	9.49	9.07	7.86	8.14	6.32
Arrb2	42.84	42.29	55.11	12.48	14.03	15.2
Arrdc1	10.85	10.58	13.14	9.96	10.07	12.02
[truncated: 16,321 more rows]

## Sheet: DEG_up_down_genes
Differentially expressed genes
Gene symbol	Expression (baseMean)		log2FoldChange	Padj	Pvalue
	control	IL-4	IL-4/Control	IL-4/Control	IL-4/Control
Cnn2	11933.7	5867.08	-1.02433	9.8316e-67	9.91467e-69
Prkg2	183.021	28.1177	-2.70246	8.23551e-32	2.02465e-33
Gm5431	62.2631	31.0174	-1.0053	0.00115261	0.000194521
G630071F17Rik	8.78127	1.70601	-2.3638	0.00224199	0.00040709
AF251705	647.256	309.153	-1.06601	3.74723e-08	3.38057e-09
Gpr183	180.113	68.0486	-1.40427	1.13508e-09	8.69949e-11
Tspan2	99.3837	27.5577	-1.85055	3.94209e-12	2.43251e-13
Pappa	12763.9	2165.42	-2.55935	2.47871e-37	4.89122e-39
Limch1	107.35	49.3571	-1.12099	2.96871e-06	3.3223e-07
Hhex	257.204	127.348	-1.01414	1.36407e-09	1.05363e-10
Dock8	1910.5	527.698	-1.85616	1.33055e-30	3.38711e-32
Acta2	53967.7	19839.8	-1.4437	1.69444e-83	1.28388e-85
Lama1	1908.86	408.512	-2.22426	3.04765e-34	6.89439e-36
Pld5	47.7539	4.71165	-3.34131	2.09745e-12	1.27711e-13
Ccdc125	88.8502	39.6338	-1.16464	2.48082e-05	3.14413e-06
Klhl6	141.871	30.5575	-2.21498	1.26656e-18	5.30926e-20
Nes	1944.99	615.926	-1.65893	1.03988e-34	2.2844e-36
Kcnj8	35.6403	12.0478	-1.56473	0.000423029	6.55355e-05
Tpm1	19766.7	9699.72	-1.02706	8.26166e-31	2.08962e-32
Pik3cg	1341.81	536.671	-1.32207	1.9978e-32	4.80256e-34
Cdh3	1986.03	663.488	-1.58174	1.36437e-66	1.38333e-68
Asxl3	59.7277	11.4339	-2.38508	3.31283e-09	2.67446e-10
Kank4	18.0408	5.16991	-1.80305	0.00370213	0.000707531
Mex3a	1343.72	643.304	-1.06266	9.81116e-35	2.14995e-36
Ambp	53.6612	3.18669	-4.07375	4.65304e-14	2.54655e-15
Nrarp	26.9926	8.91458	-1.59832	0.00149168	0.000258005
Sstr3	11.5407	3.91085	-1.56118	0.0250948	0.0061393
Tcf7	54.3033	12.7472	-2.09086	2.05032e-07	2.00729e-08
Smim10l2a	29.3716	12.8729	-1.19008	0.00965371	0.00207493
Aoah	529.445	214.218	-1.3054	2.52171e-14	1.34299e-15
Mns1	152.202	75.5322	-1.01082	3.23439e-06	3.63549e-07
Milr1	510.137	169.368	-1.59072	1.27006e-19	5.06084e-21
Adcyap1r1	391.999	48.7912	-3.00616	3.94231e-49	5.73779e-51
Matn4	14.6768	4.66102	-1.65482	0.00974728	0.00209717
Gm15910	30.4934	11.2743	-1.43545	0.00228964	0.000416242
Mmp10	32.8518	15.3078	-1.10171	0.0127993	0.00284801
Lyz1	5709.69	1833.45	-1.63885	5.24033e-16	2.50233e-17
Sema4d	1089.91	223.302	-2.28715	1.94797e-78	1.59278e-80
Fgd3	554.686	127.964	-2.11593	1.03789e-32	2.47805e-34
Dlgap1	46.1387	10.9349	-2.07704	1.83167e-06	1.98793e-07
Cd59a	792.529	375.408	-1.07801	5.12155e-15	2.57403e-16
Abcc3	989.813	230.312	-2.10357	3.78864e-50	5.39021e-52
Nuak1	1962.9	747.126	-1.39356	4.4811e-24	1.46805e-25
Dok3	397.284	171.503	-1.21193	4.94735e-13	2.86674e-14
Wisp1	14420.5	4719.88	-1.6113	1.76262e-50	2.48852e-52
Mcoln3	54.2272	26.8071	-1.0164	0.00319135	0.000598258
G530011O06Rik	665.301	308.174	-1.11026	3.36297e-24	1.08891e-25
Adgrg3	5.39312	1.3034	-2.04884	0.0162432	0.00375511
C1ql3	95.4309	21.649	-2.14016	5.22615e-11	3.52683e-12
Ly75	181.407	74.1044	-1.2916	7.32465e-06	8.60831e-07
Csf1r	9566.13	4618.94	-1.05037	1.1372e-30	2.88251e-32
Ptgs2os2	35.5906	17.0445	-1.06219	0.0137454	0.00310123
Flt4	92.3973	33.7934	-1.45111	6.56945e-06	7.66346e-07
Npas4	42.1932	8.04424	-2.39098	3.18496e-08	2.85422e-09
Fhod1	793.507	336.92	-1.23584	1.0999e-33	2.52417e-35
Pilra	488.573	69.8791	-2.80564	1.40707e-59	1.60304e-61
Klra2	39.4965	12.8374	-1.62137	0.000170611	2.46267e-05
Sema3a	554.703	262.936	-1.077	1.81443e-16	8.48612e-18
Greb1	925.542	404.337	-1.19474	1.13853e-13	6.36139e-15
Mctp1	324.981	135.965	-1.25712	3.86917e-13	2.22512e-14
Slc14a1	53.6081	11.3443	-2.24049	4.75987e-08	4.34343e-09
Itih2	47.5671	12.2118	-1.96169	8.64754e-07	9.06471e-08
Ptpn6	1499.48	498.345	-1.58925	8.93292e-32	2.20097e-33
Apba2	33.4552	10.078	-1.73102	0.00182514	0.000324436
Slc1a6	246.481	94.6558	-1.38071	2.41163e-17	1.08192e-18
Pdlim3	183.61	19.2633	-3.25272	6.0105e-33	1.41867e-34
Lfng	725.831	233.548	-1.63591	4.80792e-30	1.2449e-31
Ralgps2	211.606	105.512	-1.00397	2.75971e-08	2.45659e-09
Nlrp1c-ps	20.7741	3.84304	-2.43447	3.54518e-05	4.58086e-06
Slc37a2	989.674	450.503	-1.13542	3.16959e-29	8.5179e-31
1700009N14Rik	22.3993	6.51043	-1.78263	0.00120759	0.000204787
Ifi27l2b	31.0111	4.36758	-2.82788	1.89274e-07	1.8458e-08
Atp8a1	598.576	238.613	-1.32686	1.02639e-23	3.4129e-25
Clec5a	771.598	224.792	-1.77926	2.96531e-47	4.49362e-49
Rps6ka1	1053.59	427.112	-1.30262	3.03309e-33	7.04332e-35
Cxcl9	51.982	12.2274	-2.0879	6.6462e-08	6.1553e-09
Spry1	1542.87	597.636	-1.36828	3.31997e-54	4.37958e-56
Prex2	254.996	73.9131	-1.78657	4.65568e-16	2.22062e-17
4833422C13Rik	49.754	16.9194	-1.55613	1.8121e-05	2.2571e-06
Fgf13	31.5594	9.66353	-1.70745	0.000388328	5.9842e-05
Magi1	730.265	302.87	-1.26972	7.76019e-20	3.05416e-21
Frmd3	53.5747	20.7028	-1.37172	5.74073e-05	7.66614e-06
Cdkn2b	631.667	313.678	-1.00988	1.29956e-17	5.73802e-19
Serpine1	21518.4	6415.03	-1.74604	1.8339e-121	7.5976e-124
Phyhipl	46.2457	18.2178	-1.34397	0.000286061	4.29755e-05
Tns1	9607.18	4387.65	-1.13066	8.93732e-12	5.6318e-13
Sorbs2	211.283	79.9919	-1.40125	2.1808e-15	1.07346e-16
Abcb4	149.707	33.9745	-2.13961	1.85687e-20	7.13597e-22
Ebi3	155.718	68.3799	-1.18729	1.09577e-07	1.04171e-08
Stard4	748.542	336.645	-1.15286	6.79213e-07	7.04945e-08
Bnc1	45.3756	12.1473	-1.90128	2.27786e-06	2.5144e-07
Siglecg	500.287	199.562	-1.32592	2.09647e-21	7.72534e-23
Inpp5d	2449.99	981.664	-1.31947	1.17614e-40	2.13493e-42
Lcn2	10.2062	2.93133	-1.79981	0.0133523	0.00299508
Itga6	1999.46	596.642	-1.74467	3.72956e-46	5.79409e-48
Rap2a	3029.37	1344.63	-1.17181	1.08268e-44	1.72332e-46
B3gnt8	175.354	77.8797	-1.17095	1.85442e-08	1.62243e-09
Upp1	48.929	14.1803	-1.7868	1.87147e-06	2.03623e-07
Kcns1	16.9418	5.96298	-1.50648	0.0101496	0.00219812
Nlrp3	521.846	151.358	-1.78566	5.59433e-27	1.62539e-28
Nnat	41.3831	20.2593	-1.03046	0.0101321	0.00219376
Eva1a	25.0255	8.12613	-1.62276	0.00126846	0.000215856
B3galt5	11.7951	1.15534	-3.35179	7.85053e-06	9.28626e-07
Sorbs1	1104.56	544.843	-1.01955	1.9379e-12	1.17573e-13
Pstpip2	168.792	74.3106	-1.1836	6.37314e-09	5.32571e-10
Atp2a3	795.38	321.572	-1.3065	4.62463e-29	1.26298e-30
Clec4d	1098.81	250.689	-2.13197	1.14828e-20	4.3565e-22
Trpm2	69.8405	19.0933	-1.871	2.14816e-09	1.69558e-10
Psme2b	69.9833	26.5535	-1.39811	0.000418588	6.47562e-05
Hcls1	1507.84	667.088	-1.17653	4.06891e-23	1.38846e-24
Fam46b	108.049	53.8972	-1.0034	3.90623e-05	5.07629e-06
Myct1	14.1194	5.27412	-1.42068	0.0278337	0.00693983
Nox4	928.451	348.269	-1.41462	5.22551e-40	9.62782e-42
Scx	40.3875	8.37192	-2.27028	1.57833e-07	1.52542e-08
Dusp5	41.1604	12.3821	-1.733	1.1262e-05	1.3647e-06
Gadd45b	745.852	259.644	-1.52235	1.32214e-30	3.35849e-32
Padi2	248.102	34.2418	-2.8571	1.80253e-40	3.29162e-42
Bcl6b	82.031	36.4879	-1.16875	4.57371e-05	6.00354e-06
C5ar1	3687.08	859.501	-2.10091	7.78808e-58	9.59447e-60
Tlr13	2336.02	752.443	-1.6344	1.31602e-67	1.29844e-69
Fam134b	873.821	267.741	-1.7065	2.77264e-49	4.00518e-51
Oacyl	22.3066	9.14953	-1.2857	0.0226875	0.00546381
Tnmd	118.077	16.3416	-2.85312	9.66355e-21	3.6505e-22
Styk1	45.1087	17.8465	-1.33776	0.000255953	3.80755e-05
Hgf	781.952	352.299	-1.15028	2.67059e-09	2.12978e-10
Fzd6	147.747	56.7971	-1.37924	5.55381e-09	4.59866e-10
Lyn	2299.78	1145.59	-1.00541	1.58901e-34	3.54268e-36
Micalcl	26.4766	12.9167	-1.03548	0.0476893	0.0130182
Kcnj10	44.0068	3.46095	-3.66849	1.11205e-11	7.06205e-13
Lrp2	314.819	100.294	-1.65029	7.20774e-12	4.51834e-13
Rapgef4	9.63902	3.20146	-1.59016	0.031413	0.00799665
Nr4a1	320.096	86.939	-1.88043	6.7675e-29	1.86664e-30
Plcg2	1575.23	538.597	-1.54828	1.86931e-55	2.39459e-57
Col4a1	31705	15610.6	-1.02218	4.27791e-16	2.03577e-17
Fcrl1	49.0594	2.06954	-4.56715	5.91866e-15	2.99401e-16
Cdca7	248.158	120.561	-1.04149	7.25601e-09	6.11886e-10
Lrrc4c	41.0326	18.9464	-1.11485	0.00742542	0.00154904
Clec4n	776.643	98.3092	-2.98185	9.63227e-60	1.09213e-61
C130050O18Rik	136.815	67.5689	-1.0178	0.000118132	1.66396e-05
Pcsk1	6.3172	1.29054	-2.29131	0.00504703	0.00100143
Cdh8	34.4887	10.0266	-1.78229	0.000604653	9.63754e-05
Stk26	84.9056	9.31962	-3.18752	2.79439e-18	1.19422e-19
Acat2	1459.76	724.419	-1.01084	1.08614e-29	2.88335e-31
Dgkk	10.0215	2.08685	-2.2637	0.00280043	0.000519176
C1qtnf3	1519.93	113.224	-3.74675	7.6749e-163	2.1755e-165
Gabrb1	109.792	23.3942	-2.23055	2.32933e-17	1.04372e-18
Dysf	1181.8	456.465	-1.37241	6.72329e-16	3.22513e-17
Myom1	134.945	25.3877	-2.41017	8.50046e-20	3.35014e-21
Fcgr1	816.658	111.116	-2.87767	1.98857e-74	1.74521e-76
Rgs1	134.577	53.9324	-1.31921	9.56963e-10	7.25091e-11
Dio3	208.032	78.1751	-1.41202	1.46819e-09	1.13726e-10
St8sia2	25.8171	5.17562	-2.31853	9.74702e-06	1.17156e-06
Tmem132e	21.8205	7.58176	-1.52508	0.00870213	0.00184668
Ttyh1	128.678	64.2961	-1.00097	6.13103e-06	7.11862e-07
Hmgcs1	7011.21	3308.31	-1.08357	2.73017e-41	4.86653e-43
Erc2	12.551	4.87337	-1.36481	0.0434591	0.011692
Slamf9	340.13	149.361	-1.18728	2.49791e-15	1.235e-16
Podxl	49.9931	14.5434	-1.78137	1.27197e-06	1.36176e-07
9930012K11Rik	104.614	50.2759	-1.05714	1.90758e-05	2.38435e-06
Ccl20	3.53711	0.866272	-2.02968	0.0193429	0.00456765
Arrb2	2342.32	782.523	-1.58173	1.07295e-31	2.64948e-33
Pitx2	37.4665	15.0767	-1.31328	0.00157496	0.000274212
Galnt18	579.9	213.9	-1.43887	1.34609e-24	4.30721e-26
Il10ra	512.878	227.29	-1.17408	5.06181e-18	2.18255e-19
Ccdc88b	473.548	204.866	-1.20883	3.37996e-14	1.81665e-15
Etv4	159.7	70.1147	-1.18758	1.03761e-07	9.82462e-09
Hspa1b	1033.16	322.987	-1.67751	5.18646e-63	5.513e-65
Fam105a	1053.73	357.061	-1.56125	1.37707e-30	3.51305e-32
Slco5a1	318.536	141.898	-1.1666	1.36232e-08	1.17629e-09
Tlr9	135.834	6.89184	-4.30081	4.31843e-27	1.24998e-28
Crym	45.0677	11.1218	-2.01871	6.49276e-07	6.72105e-08
Scg2	2091.66	612.622	-1.77158	2.40364e-67	2.38465e-69
Has2	528.744	177.821	-1.57214	2.02732e-39	3.80157e-41
Gjb3	43.7425	7.00494	-2.64259	1.06807e-09	8.15682e-11
Acta1	121.683	28.5064	-2.09377	8.16252e-15	4.18248e-16
Egfl6	88.7463	35.3573	-1.32768	1.24726e-06	1.33326e-07
Ctla2b	641.465	93.7517	-2.77445	5.30458e-45	8.41446e-47
Ptprb	715.697	209.491	-1.77246	2.94568e-22	1.03568e-23
Cspg4	1078.97	433.762	-1.31468	1.63552e-10	1.15543e-11
E130012A19Rik	124.534	51.2061	-1.28215	1.44012e-08	1.24816e-09
Plekhg4	79.7059	20.2173	-1.9791	1.1917e-10	8.28248e-12
Galnt13	102.143	35.7918	-1.51289	9.66587e-10	7.33436e-11
Tnnt2	16.8128	5.36627	-1.64757	0.00682297	0.00140402
Prss16	34.4991	5.63052	-2.61522	8.57372e-08	8.05729e-09
Ctgf	13282.2	4735.5	-1.48791	4.11883e-94	2.58199e-96
Clec12a	1281.21	161.662	-2.98645	1.99793e-87	1.39403e-89
Pcdhac2	145.482	58.86	-1.30548	1.25249e-07	1.19753e-08
AI504432	103.322	22.9791	-2.16875	7.91428e-13	4.65927e-14
Dkk2	1762.51	181.309	-3.28111	7.7889e-212	1.3162e-214
Lcp1	15727.9	6904	-1.18782	1.82632e-38	3.5043e-40
D730005E14Rik	31.7725	11.5888	-1.45505	0.000948617	0.000157043
Tnfrsf11b	339.106	164.327	-1.04517	1.46476e-09	1.1338e-10
Dusp27	6.46792	1.84492	-1.80975	0.0271533	0.00674355
Gpr4	18.8937	7.63269	-1.30764	0.0192125	0.00453547
Alpl	55.3075	17.6233	-1.64999	2.05468e-06	2.25236e-07
Fgf14	28.3202	5.91676	-2.25895	1.01226e-05	1.2189e-06
Fat3	398.232	116.889	-1.76847	4.31074e-13	2.48611e-14
D930048N14Rik	26.725	9.67849	-1.46533	0.00671254	0.001378
Matn3	50.6914	10.8099	-2.22939	1.22071e-08	1.05003e-09
Casp14	19.2456	4.78175	-2.00892	0.000654244	0.000105028
Zfp804a	109.359	19.3421	-2.49925	1.3127e-18	5.50985e-20
Csn3	18.0358	5.38556	-1.74369	0.00309545	0.00057893
Hpgds	1368.71	304.87	-2.16654	1.33153e-63	1.40085e-65
Kcna6	110.653	52.2316	-1.08304	0.000214904	3.14888e-05
Abhd15	94.2775	41.1623	-1.19559	1.8121e-05	2.25705e-06
Zcchc12	33.7346	8.32681	-2.01839	1.1765e-05	1.43142e-06
Aim1	312.478	151.58	-1.04368	1.15304e-10	8.00118e-12
Rab39	22.9117	6.59766	-1.79606	0.00194625	0.000348298
Ddit4l	184.59	78.9418	-1.22546	2.69892e-10	1.95964e-11
Gabra4	22.3489	6.87953	-1.69982	0.00254732	0.000468484
Sytl5	144.948	60.5608	-1.25908	0.000181133	2.62641e-05
Pawr	695.994	243.317	-1.51624	4.57473e-32	1.11719e-33
Mical2	7112.96	1878.4	-1.92095	3.86853e-52	5.31409e-54
Hs3st5	12.834	2.47961	-2.37178	0.000853389	0.000140208
Pard6b	16.648	3.50219	-2.24902	0.000485828	7.62177e-05
Tll1	88.8836	34.5842	-1.36181	3.78926e-06	4.29635e-07
C1qa	13332	5866.08	-1.18442	5.37365e-12	3.34224e-13
Eln	5363.96	1558.53	-1.78311	2.2998e-122	9.4022e-125
Apol6	151.371	73.6484	-1.03936	1.90486e-06	2.07359e-07
Mrvi1	202.371	57.325	-1.81977	1.04017e-17	4.54642e-19
Gzmc	10.4876	2.60999	-2.00657	0.0050141	0.000994073
Dclk3	11.9076	2.74954	-2.11462	0.00318821	0.000597497
Tnfrsf11a	569.062	247.897	-1.19885	1.355e-22	4.70502e-24
Ppfia4	143.99	43.492	-1.72715	9.26661e-13	5.47561e-14
Cdkl5	19.2799	7.66951	-1.32989	0.0446583	0.0120622
Esam	44.7323	20.2738	-1.1417	0.00313891	0.000587402
C77370	26.3276	5.73475	-2.19877	0.000100799	1.40058e-05
Adora3	16.0999	4.79158	-1.74847	0.0376941	0.00992089
Rasgrp4	209.619	83.4106	-1.32947	9.84151e-12	6.21767e-13
Lyz2	72968.3	23541.8	-1.63205	1.26859e-29	3.38153e-31
B3gnt5	24.5636	10.0843	-1.28441	0.00901443	0.00192082
Pramef12	30.6892	8.56049	-1.84197	6.86973e-05	9.30943e-06
Pou2f2	327.341	79.9719	-2.03323	1.13243e-19	4.48772e-21
Nrp2	5473.59	1719.45	-1.67054	1.31737e-34	2.90834e-36
Asic3	57.6068	26.5013	-1.12018	0.000990753	0.000164845
Rragb	9.47392	2.31205	-2.03479	0.00692864	0.00142817
Krt7	45.3483	19.1757	-1.24177	0.000774368	0.000126423
Col8a1	10477.9	1894.25	-2.46766	8.61249e-79	6.94821e-81
5730559C18Rik	122.656	52.9114	-1.21297	5.92551e-08	5.46846e-09
Slc16a4	102.024	38.2412	-1.41571	1.48562e-08	1.28924e-09
Ramp1	54.422	21.8137	-1.31895	0.000202664	2.95848e-05
Rspo2	90.7523	27.3559	-1.73008	9.38403e-09	7.99011e-10
Cx3cr1	1594.31	6.06068	-8.03924	2.7763e-116	1.2864e-118
Itgbl1	1273.9	324.16	-1.97448	2.85228e-73	2.54987e-75
Sema7a	760.501	216.225	-1.81441	1.38383e-39	2.57984e-41
Cybb	2709.24	1135.3	-1.25481	9.27853e-43	1.5578e-44
Slpi	35.3842	8.08792	-2.12926	1.02395e-05	1.23521e-06
Cpxm2	699.615	198.839	-1.81496	2.00684e-31	5.01025e-33
Irf8	918.54	411.737	-1.15762	1.61098e-23	5.3919e-25
Gm5086	14.8561	4.09652	-1.85859	0.00474186	0.000933121
Slc24a3	319.138	138.738	-1.20181	1.05353e-14	5.43848e-16
Psd4	1103.88	525.118	-1.07187	7.32734e-25	2.31406e-26
Spta1	46.9345	19.0177	-1.30331	0.000634527	0.000101587
Hsd17b7	1524.02	673.23	-1.17871	6.77071e-22	2.41376e-23
Slit2	10655.5	4330.5	-1.29899	7.87908e-13	4.63425e-14
Fmod	4138.63	1339.25	-1.62772	5.147e-85	3.7596e-87
Pid1	1465.47	592.62	-1.30618	8.01154e-29	2.21851e-30
Dennd4a	4837.48	2287.03	-1.08078	1.62965e-11	1.04913e-12
Daam2	303.451	123.509	-1.29685	5.09907e-17	2.33204e-18
Cacna1c	1157.21	450.546	-1.3609	1.70589e-12	1.0266e-13
Lgr5	928.293	124.54	-2.89797	2.82845e-90	1.91184e-92
Itga8	935.58	257.399	-1.86186	7.75043e-28	2.1969e-29
Reln	31.4022	11.7166	-1.42232	0.0029006	0.000539326
Jph2	594.283	166.173	-1.83847	1.28783e-41	2.24642e-43
Slc1a3	351.437	148.652	-1.24133	2.52779e-18	1.07615e-19
Ptpn18	211.492	66.7367	-1.66405	9.36382e-13	5.53815e-14
Serinc2	272.091	69.7553	-1.96372	7.57027e-24	2.50073e-25
Ctf1	69.6962	32.4225	-1.10408	0.000165292	2.3778e-05
Gdpd5	441.02	185.654	-1.24823	1.13393e-20	4.28972e-22
Sox10	364.779	152.465	-1.25854	6.16554e-17	2.84667e-18
Gpr84	145.128	6.85856	-4.40327	3.57395e-29	9.663e-31
Siglece	45.8917	2.40154	-4.2562	1.10148e-13	6.14236e-15
Stat4	50.7626	4.41509	-3.52325	3.04606e-13	1.74677e-14
Dhh	72.4208	33.3627	-1.11817	0.000530588	8.38182e-05
Adrb2	155.113	48.4793	-1.67788	3.46622e-11	2.30515e-12
Lrrn3	154.154	29.0944	-2.40556	2.84596e-24	9.18402e-26
Sgk1	2288.79	984.952	-1.21646	6.66153e-51	9.33232e-53
Tfap2a	42.7445	19.1363	-1.15943	0.00891919	0.00189761
Cyfip2	556.431	145.528	-1.93491	7.25156e-27	2.1227e-28
Map2	59.6553	28.9199	-1.04459	0.00108326	0.000181518
Apoe	17534.5	4515.06	-1.95738	5.62307e-33	1.32416e-34
Abi3bp	7946.01	2867.53	-1.47042	1.2668e-33	2.9141e-35
Kcnma1	405.469	114.362	-1.82598	8.60442e-35	1.87613e-36
Cacna1d	252.711	59.9631	-2.07534	4.19901e-29	1.14217e-30
Mme	62.4245	23.4932	-1.40987	5.70316e-06	6.60317e-07
Ccnd1	5954.4	2544.44	-1.22661	4.2904e-46	6.68876e-48
Cxcl10	82.3387	21.5619	-1.93308	1.26263e-06	1.35108e-07
Nhsl2	677.819	334.188	-1.02024	1.75119e-06	1.89295e-07
Tie1	71.0781	33.4507	-1.08737	0.00793736	0.00166708
Il20ra	14.4964	3.49099	-2.05398	0.00254001	0.000466879
Rimklb	11.579	1.75934	-2.71841	0.000190978	2.77332e-05
Lama5	1074.91	437.954	-1.29536	1.97243e-10	1.41065e-11
Camk1d	627.316	243.782	-1.3636	3.11663e-19	1.26228e-20
Tlr7	1618.86	694.2	-1.22155	5.63289e-25	1.76556e-26
Dscam	8.76173	2.44919	-1.83891	0.0238107	0.00578882
Lilra5	49.8646	7.71678	-2.69194	3.56531e-07	3.57989e-08
Tg	112.176	18.6335	-2.58979	6.31965e-20	2.47687e-21
Pgm2l1	1130.98	482.769	-1.22817	5.68298e-15	2.8655e-16
Cldn1	16.5382	5.37922	-1.62033	0.00912417	0.00194768
Pik3c2b	58.674	28.1534	-1.05941	0.00413219	0.000801338
Ptprv	49.5517	17.0852	-1.53619	0.000115733	1.62514e-05
Grik1	15.3097	3.18082	-2.26698	0.000752676	0.000122348
Cmpk2	90.8901	39.6836	-1.19558	2.70481e-05	3.43833e-06
Trem1	205.396	5.36569	-5.2585	1.77011e-42	3.0105e-44
Cd33	707.735	338.818	-1.0627	2.43443e-21	8.99725e-23
Igsf9	105.312	50.3807	-1.06373	0.000223217	3.2865e-05
Hck	488.286	91.6275	-2.41387	5.46353e-60	6.13511e-62
D030025P21Rik	33.7341	12.9285	-1.38365	0.000888259	0.000146373
Grik3	38.6358	16.6767	-1.2121	0.0254591	0.00625161
Hspb1	892.362	435.99	-1.03334	2.65435e-18	1.13148e-19
Cdsn	107.169	30.2707	-1.8239	1.14935e-07	1.09578e-08
Heyl	129.434	25.1308	-2.36469	1.39795e-13	7.84894e-15
Cpa6	64.2941	24.8632	-1.37068	1.05636e-05	1.27662e-06
Gpr149	15.1468	1.56081	-3.27864	4.80862e-06	5.5098e-07
Cdh10	81.556	16.24	-2.32824	5.77449e-12	3.60099e-13
Synpo	6154.04	2122.77	-1.53559	2.24356e-35	4.75739e-37
Ndp	4.22131	1.18607	-1.8315	0.0381476	0.0100604
Arid3b	98.4599	45.175	-1.12401	5.99014e-06	6.94849e-07
Rhof	70.1149	33.1752	-1.07961	0.000238089	3.52754e-05
Mest	189.44	80.6144	-1.23263	2.43856e-10	1.75598e-11
Pcp4l1	147.08	9.97447	-3.88221	2.68743e-28	7.54444e-30
Nos3	40.1517	12.7824	-1.6513	8.46763e-05	1.16116e-05
5430427O19Rik	175.24	61.8943	-1.50145	2.71179e-12	1.66152e-13
Ccl4	272.794	33.2536	-3.03623	3.04587e-35	6.50847e-37
Ifit3b	119.325	47.1428	-1.33979	4.61803e-07	4.71243e-08
Meox1	18.6479	6.79838	-1.45575	0.0187314	0.00439976
Col11a1	4696.37	630.812	-2.89626	5.93856e-77	5.04996e-79
Cyp4a12b	18.2936	4.48095	-2.02946	0.000904743	0.000149237
Dusp6	1384.43	390.792	-1.82482	1.4352e-51	1.97931e-53
Dyrk3	54.0882	22.5311	-1.26339	0.000757013	0.000123136
Fam65c	106.969	29.3337	-1.86656	6.05462e-13	3.53145e-14
Thbs1	173316	82254.9	-1.07523	6.53726e-11	4.45082e-12
9930111J21Rik1	431.637	141.949	-1.60444	0.00195304	0.000349732
Itga3	228.208	69.7723	-1.70962	9.46452e-19	3.92614e-20
Wscd2	34.9456	13.2936	-1.39438	0.000728985	0.00011802
Tnni2	18.2783	7.30476	-1.32322	0.0198363	0.00470578
Slamf7	100.121	31.989	-1.64609	3.01343e-10	2.1995e-11
P2ry13	150.192	29.7912	-2.33385	1.52135e-17	6.7505e-19
Tead4	23.4261	7.5964	-1.62473	0.00385435	0.000742926
Mbnl3	284.473	117.813	-1.27179	5.50787e-13	3.20955e-14
Cyp4b1	134.29	55.7096	-1.26936	1.05912e-05	1.28052e-06
Nfatc2	522.972	181.585	-1.52609	1.82171e-26	5.38222e-28
H2-Ob	6.27515	1.3174	-2.25196	0.00626188	0.00127422
Slitrk5	15.0949	5.95974	-1.34074	0.0348914	0.00905333
Bank1	66.2911	10.1635	-2.70542	7.08414e-11	4.83861e-12
Clec4e	494.078	24.1942	-4.35201	5.73396e-68	5.56362e-70
Zfp385c	23.2817	3.82869	-2.60428	3.81739e-06	4.33033e-07
Tnfsf11	90.6814	20.7173	-2.12997	1.9385e-12	1.17715e-13
Slc40a1	1760	632.174	-1.47718	2.97077e-48	4.38855e-50
Egr3	156.703	36.3448	-2.10821	1.47264e-21	5.33023e-23
Lmod1	715.086	222.624	-1.68351	1.86251e-34	4.17276e-36
Ly86	657.726	292.082	-1.17112	1.88647e-14	9.94397e-16
Ifitm6	66.0405	28.0085	-1.23749	9.50512e-05	1.31502e-05
Fbxl22	43.7108	13.9594	-1.64675	0.000149692	2.1395e-05
Ccr5	2122.07	747.865	-1.50462	8.29441e-35	1.80402e-36
Pear1	985.911	445.192	-1.14703	5.30844e-25	1.65807e-26
Nrg1	590.648	146.232	-2.01404	6.32135e-36	1.3163e-37
Mbp	662.455	263.6	-1.32947	1.88185e-34	4.22634e-36
Slc39a4	20.8545	4.76348	-2.13027	0.0001311	1.8602e-05
Cd180	1478.72	486.632	-1.60344	6.29962e-50	9.03134e-52
Cd300e	8.75195	1.3746	-2.67059	0.000538038	8.50537e-05
Il10	8.81976	1.65809	-2.41122	0.00156486	0.00027186
Gpihbp1	30.4389	11.2582	-1.43494	0.00181003	0.000321257
Sp7	13.0948	3.1799	-2.04194	0.00461551	0.000905993
Scube1	70.0266	33.918	-1.04585	0.0148874	0.00340598
Robo4	44.0249	9.50852	-2.21103	3.65764e-07	3.67857e-08
Fam180a	27.9969	12.2017	-1.19818	0.0142938	0.00324211
Frzb	74.7663	19.2322	-1.95887	1.5925e-09	1.24049e-10
Kif26b	4200.49	1358.96	-1.62806	8.4443e-05	1.15721e-05
Aspn	5849.74	2506.13	-1.22291	1.1073e-56	1.38827e-58
Gsta3	20.6599	7.43879	-1.47369	0.00836197	0.00176766
Slc11a1	1368.22	589.569	-1.21457	2.96682e-22	1.04474e-23
Mtus2	77.7466	38.6976	-1.00653	0.000180727	2.61953e-05
Tcf24	97.2234	46.1372	-1.07537	1.02767e-05	1.24026e-06
Frem1	129.872	40.5903	-1.67788	2.59045e-09	2.0588e-10
Icosl	250.228	92.4243	-1.4369	1.80277e-14	9.45362e-16
Snai1	1627.35	775.127	-1.07002	1.22689e-18	5.12962e-20
Trim30b	3.46889	0.931296	-1.89716	0.0309253	0.00785059
Disc1	35.9097	12.9316	-1.47347	0.00216872	0.000391693
Fmnl3	2340.28	1133.26	-1.04621	6.20203e-32	1.51797e-33
Chil1	3.2766	0.825338	-1.98914	0.0225838	0.00543636
Pcdhgc5	1232.19	541.287	-1.18676	3.2217e-14	1.72983e-15
Apobec3	689.925	243.744	-1.50107	8.7599e-35	1.91481e-36
C230014O12Rik	2.69664	0.769684	-1.80882	0.0418286	0.0111839
Fst	951.719	304.006	-1.64644	3.28896e-58	4.01595e-60
Gm44504	60.886	16.3159	-1.89983	0.0271322	0.00673535
Ifi44	75.2815	27.2755	-1.46469	2.20699e-05	2.77784e-06
Plscr2	409.527	107.541	-1.92908	1.02446e-40	1.85403e-42
Endou	6.34712	1.6455	-1.94757	0.0206847	0.00492622
Plxna2	901.345	384.893	-1.22762	3.00218e-12	1.84762e-13
Smagp	270.382	78.7886	-1.77894	2.99294e-17	1.35086e-18
Crmp1	47.393	16.5886	-1.51448	6.446e-05	8.71062e-06
Traf3ip3	88.2866	12.0306	-2.87548	1.9435e-17	8.66605e-19
Zfp185	18.2359	7.0218	-1.37687	0.0195533	0.00462584
C5ar2	101.995	35.4811	-1.52337	1.50123e-09	1.1653e-10
Spdya	13.3405	4.2478	-1.65102	0.0279696	0.00698593
Actg2	1378.86	497.623	-1.47036	4.09941e-36	8.42451e-38
Prnd	61.661	30.3672	-1.02185	0.00107039	0.00017901
Tmem8	460.84	159.232	-1.53313	4.07036e-20	1.59087e-21
Adgrg1	184.919	80.2718	-1.20393	7.46378e-11	5.10604e-12
Sh2d3c	187.058	86.2383	-1.11709	5.1083e-07	5.24335e-08
Aif1	196.48	11.0984	-4.14596	3.45936e-30	8.90061e-32
Ms4a7	1885.66	710.338	-1.40849	3.59734e-19	1.45894e-20
Mycn	7.07277	1.87992	-1.9116	0.0168591	0.00391771
Traf1	54.3675	13.9928	-1.95806	3.07085e-07	3.0683e-08
Itga4	1236.4	363.096	-1.76772	2.12987e-34	4.79496e-36
Pik3ap1	1009.85	299.353	-1.75422	5.59754e-33	1.31509e-34
Ptpn22	77.9496	38.5109	-1.01727	0.00196551	0.000352389
Fhl2	4520.17	1742.54	-1.37518	2.80624e-63	2.96762e-65
Wnt6	15.557	6.07332	-1.35701	0.0416952	0.0111437
Nebl	14.0243	5.05615	-1.47181	0.0312352	0.00794119
Gm13446	2.98701	0.803985	-1.89346	0.0315522	0.00804585
Fgf2	74.9837	28.7265	-1.38419	0.00358954	0.000683861
Hs6st2	2717.15	1221.03	-1.154	7.63952e-18	3.32316e-19
Col12a1	61773.2	16291.8	-1.92283	6.90083e-20	2.70842e-21
Sorl1	98.0001	36.9032	-1.40904	6.02185e-08	5.56065e-09
Ptk2b	2291.89	994.374	-1.20468	4.16131e-50	5.94311e-52
Jag2	47.961	10.0591	-2.25335	6.60297e-09	5.53577e-10
Cemip	13804	2469.28	-2.48293	1.91493e-36	3.90397e-38
Mpeg1	16173.7	1989.63	-3.02308	4.332e-274	4.0143e-277
Kctd12	3852.9	1763.11	-1.12783	9.99922e-25	3.17773e-26
Stap1	183.898	50.5571	-1.86292	1.25566e-17	5.5305e-19
Rassf4	1490.01	622.111	-1.26008	4.62614e-33	1.07679e-34
Mfsd7c	204.183	98.8218	-1.04696	5.68917e-08	5.23484e-09
Sybu	26.8928	7.56059	-1.83065	0.000257245	3.83097e-05
Vgf	83.3576	29.2299	-1.51187	2.63374e-07	2.61292e-08
Ctsc	7435.75	2428.12	-1.61464	4.00831e-41	7.16668e-43
Pkhd1l1	3.83546	0.924294	-2.05297	0.0176891	0.00412313
Amer2	6.44896	1.87279	-1.78388	0.0312553	0.00794969
Bhlhe41	1957.3	544.462	-1.84596	1.29198e-60	1.40854e-62
Rtn1	131.285	37.7111	-1.79964	1.37559e-14	7.15351e-16
Gzmd	5.48285	1.55	-1.82266	0.0337585	0.00870415
Kcnab1	134.809	41.5153	-1.6992	3.94829e-14	2.13933e-15
Notch4	165.527	54.8053	-1.59468	2.73549e-15	1.35842e-16
Alox5	559.269	130.024	-2.10477	3.41291e-34	7.75789e-36
Lrrc15	2858.54	903.702	-1.66136	2.28141e-27	6.57871e-29
Tm4sf1	934.636	388.857	-1.26517	9.97576e-37	2.01201e-38
Nxph3	22.5395	8.8053	-1.35601	0.0142717	0.00323569
Gpr34	90.8399	15.2567	-2.57388	7.60324e-15	3.87519e-16
Ptprn	996.461	439.12	-1.1822	1.29852e-29	3.46837e-31
Arhgef26	70.3043	29.4627	-1.25472	3.12569e-05	4.00732e-06
Cyr61	10020.4	4887.36	-1.03582	2.56141e-65	2.62494e-67
Nell2	40.6438	5.11825	-2.98931	2.59811e-09	2.06719e-10
LOC106557447	16.3023	6.02132	-1.43692	0.019823	0.00470154
Cd93	5102.8	1088.61	-2.2288	2.19617e-91	1.44855e-93
Ttc39a	34.2059	11.6696	-1.55149	0.000414907	6.40963e-05
Apobec1	1814.34	812.455	-1.15908	1.15818e-25	3.55439e-27
Spp1	58426.9	10072.7	-2.53619	6.63417e-75	5.78614e-77
Samsn1	261.322	119.003	-1.13483	2.47831e-10	1.7873e-11
Hpgd	1192.39	592.549	-1.00885	2.12686e-09	1.67645e-10
Zmynd15	63.0439	23.3206	-1.43475	5.53581e-05	7.36599e-06
Cdhr3	10.9817	1.73098	-2.66544	0.000270296	4.04597e-05
Ctnnd2	36.3571	12.1527	-1.58096	0.000515659	8.12069e-05
Dmd	487.079	217.019	-1.16634	3.60343e-17	1.6323e-18
Hmgcll1	10.2134	3.29767	-1.63095	0.0296158	0.00748187
Reg3g	9.42272	3.06156	-1.62188	0.0435124	0.0117124
Gcm2	12.4945	4.22421	-1.56454	0.0186603	0.00438
Fmnl1	1853.57	477.29	-1.95737	1.64156e-69	1.53015e-71
Plekhh2	515.571	250.055	-1.04393	1.24028e-11	7.93046e-13
Ms4a6b	599.472	106.707	-2.49004	8.40664e-48	1.25103e-49
Wnt16	671.077	283.736	-1.24193	1.83493e-22	6.40149e-24
Pgf	67.5707	33.249	-1.02309	0.00102767	0.000171418
Nkd2	334.063	113.481	-1.55766	7.13295e-22	2.55068e-23
Pmaip1	1194.03	444.367	-1.42602	6.82112e-49	1.00021e-50
Parm1	338.766	137.026	-1.30583	1.25512e-08	1.08031e-09
Tnfsf18	33.3215	11.2561	-1.56575	0.000276405	4.14344e-05
Adamts16	131.457	16.5233	-2.99202	1.85265e-21	6.7865e-23
Apol9a	158.618	54.141	-1.55076	3.66824e-09	2.98138e-10
Sox18	39.4611	17.7399	-1.15343	0.00256121	0.000471335
Tpd52l1	19.5102	8.08043	-1.27172	0.029988	0.00759467
Sptb	39.5453	14.9864	-1.39985	0.00188115	0.000335622
Fam101b	955.956	309.847	-1.62539	2.19932e-59	2.51762e-61
Slco4a1	607.751	148.449	-2.03351	1.5532e-20	5.94356e-22
Col4a5	2323.14	1075.19	-1.11149	4.43571e-17	2.0214e-18
Cdh5	358.887	119.773	-1.58323	2.53865e-22	8.9119e-24
Hs3st3a1	78.1375	32.213	-1.27837	1.32624e-05	1.62011e-06
Rapgef5	235.708	54.6468	-2.10879	7.52719e-20	2.95835e-21
Bik	23.3329	5.82297	-2.00254	0.00019509	2.83941e-05
Nptx2	11.4804	3.15713	-1.86248	0.0143044	0.0032453
Stmn4	21.4372	9.35454	-1.19638	0.0254478	0.00624647
Gm6377	57.3403	17.9471	-1.6758	4.51432e-05	5.91356e-06
Zc3h12d	233.477	51.6346	-2.17687	3.89085e-28	1.09652e-29
Efna3	31.5224	12.494	-1.33514	0.00881428	0.00187261
Pdgfb	459.132	131.526	-1.80356	1.04704e-23	3.48726e-25
Tagap	75.1056	28.8971	-1.378	2.06325e-05	2.59017e-06
Sorcs2	2672.66	650.093	-2.03956	3.27213e-59	3.79921e-61
Cd4	64.7115	14.0953	-2.19881	2.64062e-09	2.103e-10
Nlrc4	91.84	36.4095	-1.33481	2.15578e-05	2.70985e-06
Scube3	18.6444	6.5912	-1.50013	0.0189535	0.00446226
Mcam	1117.48	330.432	-1.75783	6.15199e-53	8.3502e-55
Foxd3	118.662	54.2803	-1.12836	3.1118e-06	3.48921e-07
Adgrf5	121.773	55.6306	-1.13024	1.87758e-05	2.3448e-06
Cyp51	5571.5	2682.39	-1.05455	1.76056e-46	2.71594e-48
Aqp5	29.8081	10.6443	-1.48563	0.00201062	0.000361353
Tspan15	122.772	52.643	-1.22167	7.33265e-07	7.63044e-08
Itgal	175.612	8.40437	-4.38511	2.8252e-39	5.31314e-41
Pcdh12	20.1765	8.64554	-1.22265	0.0239211	0.00581957
Thbs2	135815	67447.9	-1.0098	1.09113e-14	5.65043e-16
Wbscr17	3496.52	1284.55	-1.44466	1.79111e-35	3.78823e-37
Neurl3	302.915	58.9344	-2.36173	9.14321e-43	1.5301e-44
Epha3	1308.71	653.321	-1.00228	2.99251e-06	3.35057e-07
Myh1	10.4042	2.66065	-1.96731	0.00734962	0.00153122
Anxa8	256.59	65.4241	-1.97157	1.21766e-28	3.37852e-30
Ephb1	16.418	4.7592	-1.78649	0.00454961	0.000890578
Emcn	60.2472	22.4979	-1.4211	5.60464e-05	7.46979e-06
Tbc1d30	53.9315	22.3395	-1.27153	0.000137315	1.95662e-05
Sesn3	501.036	203.655	-1.29879	0.0196848	0.00466127
Dcaf12l1	153.873	45.9225	-1.74446	2.4447e-11	1.60448e-12
Pcdh17	9.87275	2.64883	-1.8981	0.0207441	0.00494148
Pram1	109.203	17.9482	-2.6051	2.80593e-19	1.13491e-20
Cx3cl1	571.851	178.401	-1.68051	8.22932e-36	1.72257e-37
Zfp536	50.6431	20.5428	-1.30173	0.000933967	0.000154312
Slc9a5	253.534	112.965	-1.16631	6.66338e-12	4.16983e-13
Fpr1	10.5442	1.45224	-2.8601	0.000149503	2.13599e-05
Evi2b	1147.65	546.365	-1.07075	5.05834e-12	3.14061e-13
Ptgs2	456.164	225.675	-1.0153	5.423e-11	3.66559e-12
Ptprz1	578.338	184.278	-1.65003	6.80808e-25	2.14133e-26
Jph4	59.9835	26.204	-1.19478	0.000137673	1.96247e-05
Gm13986	17.1287	5.76568	-1.57085	0.0130926	0.00293111
Gfra1	836.731	368.899	-1.18154	5.84048e-24	1.92295e-25
Rasgef1b	264.999	116.993	-1.17957	1.08686e-14	5.62243e-16
Slco2b1	85.1451	40.5923	-1.06872	9.68377e-05	1.34079e-05
Rgs18	232.521	80.7771	-1.52534	1.80134e-16	8.41509e-18
Rapgef3	179.032	54.4484	-1.71726	4.99459e-12	3.09831e-13
Hs3st3b1	54.8618	22.0764	-1.3133	0.000116486	1.63823e-05
Ptk7	3572.83	1610.15	-1.14987	5.34503e-26	1.61706e-27
5033406O09Rik	32.137	14.2751	-1.17074	0.00765604	0.00160132
Glipr1	898.66	426.283	-1.07596	2.86904e-12	1.76412e-13
Cd244	111.675	18.3335	-2.60676	5.73604e-19	2.3482e-20
Slc6a15	22.1387	10.7163	-1.04677	0.0474316	0.012938
Tnfaip8l2	461.341	192.671	-1.25969	2.6575e-10	1.92529e-11
Fam43a	735.512	327.852	-1.1657	3.17381e-24	1.02593e-25
Cxcr4	412.208	169.019	-1.28619	2.18328e-14	1.1568e-15
Cxcl14	1927.57	393.221	-2.29337	4.3942e-101	2.4432e-103
4930429B21Rik	69.0304	27.9582	-1.30396	1.14518e-05	1.38895e-06
Klhl4	16.9094	5.33401	-1.66453	0.00492702	0.000974914
Fhod3	63.8521	23.6593	-1.43232	2.17891e-05	2.74011e-06
Map3k9	132.483	19.102	-2.79401	1.04081e-22	3.59134e-24
Cxcl16	1646.23	350.229	-2.2328	1.19722e-64	1.23997e-66
Arap3	975.318	103.983	-3.22953	9.7281e-132	3.4999e-134
Pf4	361.957	158.453	-1.19177	9.17189e-08	8.65442e-09
Akr1c14	534.5	226.763	-1.237	2.20931e-26	6.57554e-28
Ptprq	21.4871	4.80004	-2.16235	0.000108972	1.52068e-05
Klc3	57.3247	20.7137	-1.46857	1.01369e-05	1.22118e-06
Ajap1	27.1843	9.94919	-1.45013	0.00495781	0.000981833
Coro1a	1566.5	98.6749	-3.98872	3.9586e-140	1.2731e-142
Prkcb	1745.38	628.452	-1.47367	7.16258e-41	1.29235e-42
Agap2	38.3371	12.3881	-1.62978	9.84197e-05	1.36534e-05
A630023A22Rik	17.7967	5.6689	-1.65047	0.00441839	0.000861639
Klhl30	40.0063	12.6368	-1.6626	0.00159972	0.000279432
Adgrl4	43.5507	12.5534	-1.79462	1.56274e-05	1.92947e-06
Unc5b	4888.94	2405.9	-1.02295	2.11278e-12	1.28759e-13
Dll4	48.2625	13.2085	-1.86944	1.97703e-06	2.15755e-07
Gcnt1	1072.23	507.068	-1.08036	2.53594e-20	9.7871e-22
4930486L24Rik	51.7494	24.6991	-1.06708	0.00169172	0.000297584
Dennd1c	278.666	79.1372	-1.81611	1.55533e-20	5.96021e-22
Mn1	1066.76	458.495	-1.21826	1.93739e-20	7.45597e-22
Ltbp1	346.105	168.865	-1.03534	9.84498e-11	6.78872e-12
Ptchd1	36.737	4.96207	-2.88822	3.56215e-09	2.88351e-10
Il1rn	1582.05	375.085	-2.0765	2.3042e-117	1.0551e-119
Gpr165	186.18	33.5196	-2.47362	1.59928e-21	5.81476e-23
Kcnmb4	34.326	5.91384	-2.53713	2.90456e-06	3.24576e-07
Smoc1	151.298	30.1525	-2.32704	3.41788e-23	1.15885e-24
Fam107b	618.162	272.292	-1.18283	3.94257e-20	1.53662e-21
Cdkl1	33.7067	15.0878	-1.15965	0.0123613	0.00273169
Pip5k1b	21.4305	7.18405	-1.5768	0.00612881	0.0012418
Lrp8	542.386	138.883	-1.96545	2.92997e-42	4.99908e-44
Rassf6	31.9691	15.3639	-1.05713	0.0362805	0.00947902
Lpcat2	871.484	236.294	-1.88289	3.02244e-38	5.81588e-40
Crocc2	66.9912	26.2909	-1.34941	0.00135213	0.000231436
Runx3	158.47	60.2399	-1.39542	5.20193e-12	3.2326e-13
Epha4	474.796	147.348	-1.68808	1.43316e-26	4.21862e-28
Clca3a1	254.996	94.3614	-1.43421	2.15614e-14	1.14124e-15
Gas2	456.467	155.845	-1.5504	1.06929e-24	3.40401e-26
Zdbf2	25.1124	11.0075	-1.18992	0.0341438	0.00882397
C030034L19Rik	26.3877	4.89531	-2.4304	6.31038e-06	7.33718e-07
Stab1	15714.4	4573.56	-1.7807	1.379e-58	1.64624e-60
Negr1	34.9939	14.3086	-1.29022	0.00172998	0.000305351
Atp2b4	526.916	175.527	-1.58588	3.9902e-22	1.41163e-23
Cnn1	1581.31	403.067	-1.97202	3.08129e-77	2.60343e-79
Micall2	728.792	342.537	-1.08925	1.96876e-17	8.78941e-19
Chst3	130.918	55.7099	-1.23266	1.15047e-08	9.8836e-10
Galnt3	92.5164	11.7592	-2.97592	4.12634e-18	1.7702e-19
Bin2	476.005	231.677	-1.03886	3.58925e-12	2.21088e-13
2900026A02Rik	1048.02	417.809	-1.32675	2.04222e-27	5.87786e-29
Ankrd34a	127.984	62.3316	-1.03792	8.24715e-05	1.12839e-05
Vav1	1286.23	409.023	-1.6529	3.2541e-51	4.50554e-53
Ccl3	405.138	59.4328	-2.76908	3.67337e-39	6.92825e-41
Rnase6	51.2547	21.3147	-1.26583	0.000397191	6.12512e-05
Nanos1	314.08	65.8918	-2.25296	9.62589e-43	1.62137e-44
Pcdh18	1236.85	383.772	-1.68835	8.29486e-49	1.22083e-50
Sipa1l2	1368.66	557.42	-1.29593	1.55318e-21	5.63024e-23
Col4a6	41.8061	16.2913	-1.35961	0.00118488	0.000200548
Coro2a	490.998	123.742	-1.98838	1.68561e-41	2.96785e-43
4930523C07Rik	238.701	88.0546	-1.43873	5.02764e-18	2.16508e-19
Tmem221	47.898	20.6218	-1.21579	0.000979604	0.000162867
Csgalnact1	5987.81	2269.4	-1.39972	5.90601e-73	5.31203e-75
Aldoc	449.412	206.601	-1.12119	3.9264e-09	3.20663e-10
Mmrn2	44.9752	16.4819	-1.44824	0.000114857	1.6122e-05
Wscd1	32.3495	10.2235	-1.66186	0.000132225	1.87696e-05
Gng2	1564.09	615.321	-1.34591	3.50218e-30	9.02988e-32
Fcer1g	5428.51	2688.89	-1.01354	9.10056e-09	7.74378e-10
Tns3	7403.38	3380.31	-1.13103	5.6826e-12	3.54059e-13
Spn	342.911	111.797	-1.61695	7.20788e-25	2.271e-26
Tpm2	5362.69	2586.23	-1.0521	5.58357e-25	1.74705e-26
Rasl11b	398.512	153.914	-1.3725	1.44491e-18	6.0805e-20
Adamts20	21.6659	7.05471	-1.61876	0.00191621	0.000342714
Ltbp2	13925.6	3415.17	-2.02771	9.77731e-56	1.24182e-57
Vipr1	30.4788	9.87571	-1.62585	0.000293713	4.4237e-05
Ctnna2	69.7849	17.4588	-1.99896	1.51135e-09	1.17398e-10
Kcnj15	220.98	35.6077	-2.63365	1.12869e-32	2.70099e-34
Adra2a	341.894	166.394	-1.03894	9.85168e-13	5.84281e-14
Slc43a2	1382.94	511.445	-1.43509	1.03279e-39	1.91183e-41
Apol9b	84.8555	22.3829	-1.92261	1.34599e-07	1.2906e-08
Mogat2	40.9204	9.01954	-2.18169	3.07085e-07	3.06834e-08
Apoc2	70.6353	7.058	-3.32306	2.12048e-14	1.12121e-15
Wdfy4	1184.91	551.907	-1.10228	2.806e-12	1.72383e-13
Pilrb1	26.1486	6.18029	-2.08099	5.05404e-05	6.68086e-06
Fam212a	153.08	48.9065	-1.64619	4.98179e-13	2.88941e-14
Dppa3	13.0679	1.47241	-3.14978	1.33719e-05	1.63495e-06
Palld	15023.6	6817.65	-1.13988	5.50522e-29	1.50647e-30
Spock3	50.4025	6.15705	-3.03319	3.76615e-11	2.51282e-12
Spats2l	367.606	176.604	-1.05764	8.54987e-10	6.44095e-11
Cmklr1	612.462	299.689	-1.03116	1.35963e-16	6.32937e-18
Timp3	55871.3	27351.2	-1.0305	4.01535e-20	1.56718e-21
Nfkbid	102.818	48.6523	-1.07951	7.70214e-05	1.04836e-05
Idi1	2813.99	1201.77	-1.22746	3.31882e-31	8.32193e-33
Plekha7	85.8028	37.1785	-1.20656	0.0166745	0.0038639
Nol4l	323.882	140.885	-1.20095	2.407e-15	1.18874e-16
Bmpr1b	401.112	138.015	-1.53918	1.36051e-21	4.90212e-23
Chn2	169.164	71.1771	-1.24893	4.54698e-08	4.14173e-09
Slc9a7	23.7348	5.49061	-2.11197	0.000520569	8.2122e-05
Cadm1	648.483	303.863	-1.09364	1.91889e-21	7.05004e-23
St14	78.7428	27.0317	-1.5425	3.55838e-08	3.20051e-09
Fyb	2529.73	661.563	-1.93504	2.9269e-100	1.6593e-102
P2ry12	363.947	142.494	-1.35283	6.04419e-18	2.60943e-19
Treml4	6.71868	1.91816	-1.80846	0.0293196	0.00739022
Kcnk2	151.106	41.8935	-1.85076	1.84747e-17	8.22775e-19
Gzme	19.1523	2.00047	-3.25911	2.08794e-06	2.2911e-07
Tal1	59.2229	23.7859	-1.31605	3.61146e-05	4.68108e-06
Ptn	4203.58	1177	-1.83651	7.2996e-92	4.73509e-94
Arhgap19	1088.58	464.465	-1.22881	6.56195e-29	1.80637e-30
Hs6st1	5189.77	1877.61	-1.46677	1.59675e-65	1.62764e-67
Cpn2	6.73861	1.8842	-1.8385	0.0249852	0.00610432
Sytl2	376.143	185.816	-1.01741	2.17062e-07	2.13064e-08
Bmp5	22.331	9.1093	-1.29364	0.0186644	0.00438199
Peg10	424.451	203.522	-1.06041	2.97592e-09	2.39112e-10
Il21r	490.131	201.167	-1.28477	1.17652e-16	5.47054e-18
Cxcr3	18.3099	2.57309	-2.83105	1.68408e-05	2.08846e-06
Lst1	113.596	39.1342	-1.53741	1.06627e-08	9.12537e-10
Kmo	12.297	3.04877	-2.01201	0.00427081	0.000831115
Hey1	37.3311	10.0004	-1.90032	7.75375e-06	9.1591e-07
Col4a2	26188.4	12477.6	-1.06959	3.76881e-13	2.16535e-14
Unc5c	115.629	41.2074	-1.48852	1.84619e-09	1.44817e-10
Sox6	81.9927	38.7065	-1.08292	0.000562862	8.9162e-05
Bend4	196.691	93.5908	-1.07149	6.82729e-09	5.74244e-10
Rapsn	85.4323	26.0033	-1.71609	2.79577e-07	2.77672e-08
Creg2	157.146	25.6645	-2.61426	5.98819e-27	1.74309e-28
Halr1	2.92686	0.854121	-1.77684	0.0459902	0.0124771
Palmd	225.093	48.1165	-2.22592	3.63151e-29	9.83843e-31
Fgd2	208.203	30.6798	-2.76263	1.08046e-34	2.37944e-36
Cds1	275.512	126.672	-1.12101	5.33757e-13	3.09867e-14
Tnn	31.1989	11.9579	-1.38353	0.00223425	0.00040532
Ctse	6.97972	1.91898	-1.86283	0.0230405	0.00556263
Pcdh20	149.559	61.6951	-1.27748	4.19247e-10	3.08522e-11
Susd3	183.614	60.5252	-1.60107	3.84356e-14	2.07839e-15
Fat1	20158	9696.34	-1.05584	8.22952e-06	9.77942e-07
Tnfsf14	41.1056	5.42117	-2.92266	2.27707e-09	1.79981e-10
Gcnt2	394.62	169.911	-1.21568	4.23226e-14	2.30473e-15
Neurl1b	257.429	123.379	-1.06107	2.53771e-10	1.83567e-11
Dll1	52.6067	9.53021	-2.46467	1.02017e-09	7.76876e-11
Ryr3	50.4926	10.8322	-2.22075	1.38122e-08	1.19487e-09
Ogfrl1	642.998	269.217	-1.25605	1.66981e-22	5.80724e-24
Nexn	923.087	436.834	-1.07938	1.71427e-21	6.2609e-23
Des	126.459	59.397	-1.0902	4.70941e-07	4.81082e-08
Adamtsl3	365.569	77.5547	-2.23686	7.14578e-27	2.08784e-28
Fcrls	10567.1	1589.03	-2.73337	1.176e-103	6.218e-106
Hook1	21.7964	9.41355	-1.21128	0.0249911	0.00610849
Arhgef37	2.67565	0.781692	-1.77522	0.0465363	0.0126507
Rsad2	126.026	54.1617	-1.21838	0.000148265	2.11749e-05
Nlrp1b	147.372	49.6624	-1.56924	2.56006e-11	1.68159e-12
Nxpe5	1047.32	244.592	-2.09825	2.81407e-59	3.25202e-61
Gcnt4	183.117	60.5433	-1.59673	2.07448e-15	1.01886e-16
Spock1	18.7253	6.4024	-1.5483	0.00800547	0.00168313
Piwil2	49.4681	22.0034	-1.16877	0.00136886	0.000234523
Tspan8	15.3096	4.63544	-1.72366	0.0049126	0.000971273
Elovl6	1036.2	500.377	-1.05021	1.08016e-15	5.23448e-17
Rerg	572.322	123.688	-2.21013	6.6293e-59	7.80556e-61
Mfng	68.9698	12.9539	-2.41258	2.12642e-12	1.29707e-13
Kcne3	21.9239	4.57425	-2.2609	0.000124092	1.75331e-05
Mcpt8	3.5526	0.859769	-2.04685	0.0181363	0.00424091
Cd86	100.945	40.6437	-1.31246	9.67644e-07	1.02171e-07
Lyl1	441.67	65.9694	-2.7431	3.45894e-44	5.63763e-46
Fhl3	1105.28	522.087	-1.08205	3.29471e-21	1.22126e-22
9530020I12Rik	6.42435	1.88468	-1.76923	0.0343727	0.00889624
Myl9	5411.42	2440.91	-1.14859	1.23592e-39	2.29736e-41
Cttnbp2	45.0608	18.3223	-1.29827	0.000938122	0.00015505
She	26.9801	8.19096	-1.71979	0.000411714	6.35582e-05
Crabp1	67.5096	24.3348	-1.47207	1.10529e-05	1.33876e-06
Slc35f1	152.764	53.1777	-1.52242	1.0274e-11	6.5077e-13
Gm10825	27.3078	12.0839	-1.17623	0.0324573	0.00832443
Pvrl4	45.0213	19.7834	-1.18632	0.0118527	0.00260895
Kcna3	26.8528	5.5576	-2.27254	0.000115888	1.62855e-05
Spata13	328.881	86.7934	-1.92191	1.3252e-20	5.04942e-22
Mak	18.0081	7.94359	-1.18078	0.041111	0.0109585
Megf6	153.285	43.5497	-1.81548	1.58732e-14	8.28917e-16
Cadps	4.45421	0.909469	-2.29207	0.00653812	0.00133756
Esm1	18.74	6.3626	-1.55843	0.00686655	0.00141373
Zcchc5	409.174	126.827	-1.68985	1.93956e-27	5.5718e-29
Adgrl3	114.049	55.687	-1.03424	0.00025657	3.81814e-05
Tnf	213.374	23.764	-3.16654	5.16421e-39	9.82453e-41
F630028O10Rik	350.209	109.853	-1.67265	5.40527e-21	2.01537e-22
Cacng8	27.8407	8.86169	-1.65154	0.000629207	0.000100563
Adam3	3.26677	0.852613	-1.9379	0.0270654	0.00670993
Nbeal2	697.774	290.17	-1.26586	3.68728e-18	1.57983e-19
Pilrb2	35.2946	7.98526	-2.14404	2.73778e-06	3.05043e-07
Inpp4b	396.333	45.7359	-3.11531	2.47715e-59	2.84916e-61
Tagln	22619.1	9057.46	-1.32036	1.59794e-41	2.80479e-43
Tlr2	724.452	214.398	-1.7566	6.60687e-42	1.14526e-43
Cd14	2324.19	391.315	-2.57033	3.01515e-77	2.53112e-79
Erbb3	163.351	74.0426	-1.14155	3.61146e-05	4.68142e-06
Col8a2	994.28	137.211	-2.85725	4.27e-94	2.70002e-96
Il18rap	36.707	11.2966	-1.70017	4.47246e-05	5.85358e-06
Marco	28.2465	5.46804	-2.36898	3.4285e-05	4.41808e-06
Kng1	23.7787	8.15946	-1.54313	0.00312746	0.000585088
Col23a1	115.836	30.0789	-1.94526	1.78349e-14	9.34278e-16
Cd200	44.2201	20.5511	-1.10549	0.00270043	0.000498869
Pik3r5	994.559	429.872	-1.21015	1.18898e-20	4.52389e-22
Col18a1	4080.45	2032.06	-1.00579	1.45505e-18	6.1311e-20
Pdk4	195.598	86.7804	-1.17245	8.08795e-09	6.83805e-10
Sez6l2	21.7009	8.38298	-1.37222	0.00922766	0.00197128
Plxnb1	470.796	188.768	-1.31849	4.24829e-14	2.31578e-15
Tmem171	138.473	51.3583	-1.43093	6.37378e-09	5.32973e-10
Serpina3f	3.03396	27.9353	3.20282	2.40161e-08	2.12342e-09
AU021092	1.10629	4.0906	1.88658	0.0314169	0.00800279
Gbp11	19.8578	84.5602	2.09028	6.25301e-13	3.65057e-14
Efemp1	1881.5	8349.48	2.1498	6.5026e-134	2.2686e-136
Serpina3n	1203.08	28684.1	4.57544	0	0
Tmem132b	1.36843	5.37502	1.97375	0.0230373	0.0055606
Mrgprg	0.966539	4.6834	2.27666	0.00706667	0.00146534
Prr16	91.0013	387.395	2.08985	9.80084e-47	1.50125e-48
Stac2	271.594	694.001	1.35348	1.6385e-34	3.66194e-36
Aoc3	3199.03	8418.62	1.39595	6.15179e-37	1.22734e-38
Ptchd4	43.4187	337.948	2.96041	2.69483e-44	4.34815e-46
Csf2rb	577.421	2204.16	1.93253	5.67497e-78	4.67114e-80
Kctd16	1.09684	11.8649	3.43527	4.16189e-06	4.74835e-07
S100a13	383.08	786.058	1.03699	1.31808e-08	1.13666e-09
Ccser1	5.66441	18.6907	1.72232	0.00470392	0.000924886
Ctsk	4821.61	17943.5	1.89587	4.18351e-88	2.87338e-90
Adra2b	1.58838	28.3559	4.15802	2.35762e-10	1.69641e-11
Cd74	51.2192	410.247	3.00174	1.11545e-46	1.71468e-48
Prkcq	6.6745	41.5214	2.63712	1.08021e-07	1.02457e-08
Mettl7a1	574.365	1198.22	1.06085	3.55682e-26	1.07025e-27
Plod2	10144.8	33678	1.73107	2.4673e-111	1.2104e-113
Ablim1	515.66	1389.43	1.43	2.04711e-22	7.15289e-24
Ctsf	818.704	1693.78	1.04883	1.35995e-28	3.78073e-30
H19	5383.83	14949	1.47334	6.25695e-42	1.0812e-43
Cox6a2	98.6651	203.761	1.04626	4.34162e-07	4.4138e-08
Supt20	995.838	2071.2	1.05648	1.0912e-19	4.31246e-21
Gm19434	5.92784	18.633	1.65228	0.00636783	0.00129752
Hebp1	293.937	667.54	1.18335	3.49511e-15	1.74136e-16
Pcsk5	3310.69	18335.6	2.46944	2.9243e-152	8.6081e-155
Angptl4	983.465	2373.9	1.27132	2.92408e-44	4.74994e-46
Igfals	4.27061	11.8281	1.4697	0.0416899	0.01114
Tubb4a	111.253	236.881	1.09032	9.41349e-08	8.89266e-09
Tspan10	2.08966	24.7518	3.56619	8.82944e-09	7.50346e-10
P2ry1	67.3672	260.615	1.9518	3.2242e-26	9.68402e-28
Lamc2	239.085	592.874	1.3102	2.03002e-25	6.26324e-27
Fcgr2b	1995.49	4740.63	1.24833	2.29292e-24	7.37434e-26
Fam159a	1.84514	7.4594	2.01533	0.0119907	0.00264195
Gzma	0.880296	3.3254	1.91747	0.0286024	0.00718295
Trpc3	6.65153	16.5624	1.31616	0.0271705	0.0067493
Man1a	3348.84	8378.91	1.3231	5.22446e-30	1.35845e-31
Pappa2	10.9106	29.7403	1.44669	0.00280544	0.000520256
Gvin1	3082.26	6304.34	1.03236	7.2366e-06	8.49299e-07
G630025P09Rik	36.892	80.2532	1.12125	5.49669e-05	7.30795e-06
Gdf1	76.688	174.612	1.18708	4.60014e-07	4.69167e-08
Ednrb	479.446	1328.07	1.46989	3.78712e-60	4.21135e-62
Cphx1	3.50824	15.4122	2.13526	0.00114142	0.000192133
Tnfaip6	77.0188	763.155	3.30869	2.31697e-84	1.71768e-86
Cystm1	24.7416	62.4553	1.33588	5.64638e-05	7.5285e-06
Kcnc2	1.21953	20.5726	4.07633	6.13985e-09	5.10399e-10
Duoxa1	35.0107	837.294	4.57987	1.7952e-110	9.0027e-113
Il27ra	64.8343	267.072	2.0424	8.89988e-23	3.06123e-24
Ppargc1a	6.8109	44.6336	2.71221	5.50373e-08	5.05821e-09
Gm5150	37.3429	199.121	2.41474	2.68458e-24	8.64861e-26
Bace2	73.4242	259.887	1.82356	8.42972e-24	2.79383e-25
St8sia1	1.85835	36.2088	4.28425	1.4424e-12	8.64104e-14
Fbln7	528.925	1918.24	1.85865	1.9934e-99	1.141e-101
Smpd3	22.0701	1397.75	5.98487	8.4441e-187	1.9332e-189
Ak8	14.1393	44.1013	1.64111	4.95476e-05	6.53342e-06
Tmem158	93.4974	434.896	2.21767	2.36406e-44	3.78868e-46
Apln	492.288	1395.38	1.50309	1.74836e-43	2.86866e-45
Cd109	1126.01	2508.05	1.15535	6.031e-17	2.78126e-18
Trim63	3.6924	30.9327	3.0665	2.47245e-08	2.1901e-09
Olfr1033	56.9046	144.227	1.34172	9.7943e-11	6.74843e-12
Klk1b11	3.8953	29.0032	2.89641	5.40912e-08	4.96831e-09
Arvcf	193.186	392.082	1.02116	1.48181e-09	1.14862e-10
Adck3	76.2817	156.659	1.03822	5.28916e-08	4.85236e-09
Gm5607	1.1797	4.34884	1.88221	0.0323424	0.00828614
Klhl33	12.5776	31.6326	1.33055	0.00975052	0.00209987
4930581F22Rik	19.8163	40.7978	1.0418	0.00700251	0.00144898
Stra6l	42.0737	116.957	1.47499	5.13549e-08	4.70578e-09
Pde7a	895.801	2457.14	1.45573	6.22286e-67	6.2076e-69
Sel1l3	103.657	4005.56	5.27212	0	0
Rab27a	363.654	1346.68	1.88877	1.74733e-86	1.24775e-88
F10	5.05617	889.318	7.45851	9.53669e-91	6.34219e-93
Hlf	101.5	3805.53	5.22855	0	0
C430049B03Rik	83.5882	392.315	2.23064	2.81035e-36	5.7601e-38
Rnase1	3.03955	31.6823	3.38175	1.22759e-09	9.44199e-11
Cst7	38.4875	87.8285	1.1903	0.000200632	2.92663e-05
Plxna4	827.088	2542.58	1.62018	1.80419e-14	9.47087e-16
Gprin3	10.7563	32.5764	1.59864	0.00390665	0.000754286
Lin7a	2.64942	13.3734	2.33562	0.000909585	0.000150135
Tpsab1	2.28343	44.4167	4.28183	2.05347e-13	1.1675e-14
Susd4	4.18511	415.947	6.63499	3.53212e-62	3.79301e-64
Jakmip3	3.31632	11.8225	1.83388	0.00686899	0.00141499
Etv1	380.865	837.295	1.13646	7.64238e-12	4.79777e-13
Atp1a3	660.463	1412.51	1.09671	2.15977e-41	3.81447e-43
Ptger4	331.8	693.245	1.06305	3.76187e-23	1.27754e-24
Rnf152	30.0078	97.6391	1.70212	8.82202e-10	6.66039e-11
Tmem151a	25.2616	51.894	1.03862	0.00372574	0.000713262
Pou2f3	3.39294	13.4846	1.9907	0.00255091	0.000469301
Rtp3	1.22376	5.71065	2.22233	0.00748665	0.00156303
Slc9a4	9.62138	29.9695	1.63918	0.00223319	0.000405005
Naaa	376.24	895.348	1.2508	9.0028e-28	2.55681e-29
Epb41l4b	102.203	223.916	1.13153	1.07354e-11	6.80579e-13
Aplnr	2.93223	8.73767	1.57525	0.038306	0.0101105
Axin2	99.1189	325.772	1.71663	5.52955e-30	1.4438e-31
Lmbr1	450.624	954.309	1.08253	3.22094e-29	8.67345e-31
4933400C23Rik	2.39477	25.1234	3.39107	2.01112e-08	1.7683e-09
Vkorc1	1336.25	2935.27	1.1353	1.82638e-15	8.94026e-17
Aldh1a1	391.5	814.492	1.05689	1.42646e-21	5.15533e-23
Trpm1	2.73846	9.66271	1.81906	0.0147526	0.00336789
Col14a1	4934.4	23886.2	2.27523	1.13456e-60	1.23073e-62
Slamf6	6.21757	16.3617	1.3959	0.0344133	0.00891049
Pdcd1lg2	1.6555	218.597	7.04487	1.18454e-36	2.40201e-38
Cyp2d22	447.499	1032	1.20549	3.14196e-30	8.06684e-32
Tfpi2	373.597	3001.35	3.00605	1.2334e-175	3.1601e-178
Fgl2	838.855	2546.05	1.60177	8.53003e-70	7.90463e-72
Fbxl2	114.562	283.794	1.30872	7.65029e-15	3.90334e-16
Trim29	14.1228	29.1717	1.04655	0.0221117	0.00531429
Btbd17	3.70143	51.2987	3.79277	6.41317e-15	3.25465e-16
C630043F03Rik	29.9755	115.105	1.94109	3.09089e-14	1.65791e-15
Mettl7b	2.21451	7.17977	1.69695	0.0463336	0.0125829
Mab21l1	75.4358	265.935	1.81775	4.65407e-22	1.64903e-23
Cpox	1031.81	2341.7	1.18237	2.31845e-55	2.99522e-57
Prickle2	410.423	875.819	1.09352	2.0994e-10	1.50488e-11
Slc45a3	119.479	313.028	1.38953	6.66275e-21	2.49513e-22
Bfsp1	44.0941	94.6844	1.10254	4.26108e-06	4.86383e-07
Hemk1	108.582	240.705	1.14849	1.73999e-11	1.12395e-12
Bex1	6.73793	46.0421	2.77258	1.14326e-08	9.81538e-10
Ptgis	2192.01	4467.99	1.02737	7.8041e-30	2.04621e-31
Lbp	518.791	1530.78	1.56104	8.39807e-54	1.12157e-55
Shisa2	5.88304	15.882	1.43276	0.0308183	0.00781502
Angptl8	47.3784	204.358	2.1088	1.37286e-20	5.2385e-22
P4htm	72.9213	155.264	1.09031	1.0741e-07	1.01818e-08
Adamts19	1.51901	22.6362	3.89743	6.32248e-09	5.27649e-10
Abcg1	454.615	1300.78	1.51666	1.79011e-43	2.94692e-45
Aqp3	7.95031	18.4244	1.21253	0.0469599	0.0127786
Grik2	5.75852	24.8404	2.10892	0.000112384	1.5732e-05
Col3a1	325363	837984	1.36487	2.11424e-87	1.48671e-89
Phlda1	275.482	659.238	1.25884	1.06911e-25	3.27521e-27
Ksr2	2.06604	52.3883	4.66431	5.55464e-15	2.79776e-16
Rai2	45.1487	123.915	1.4566	1.05641e-08	9.03518e-10
Adamtsl5	1073.75	2279.22	1.08589	2.57714e-28	7.22077e-30
Fads6	32.3906	66.7174	1.04249	0.00339098	0.000641597
Id4	232.926	750.01	1.68703	3.21502e-40	5.90604e-42
Cyb5r2	81.0791	168.719	1.05722	3.6218e-08	3.26149e-09
Qpct	644.597	1472.15	1.19145	1.03079e-37	2.00596e-39
Gm14461	20.2517	40.8336	1.01171	0.0276081	0.00687005
Ablim2	13.5421	60.0712	2.14923	4.10309e-10	3.01497e-11
Kcnn3	14.0783	115.312	3.034	2.12594e-16	9.97785e-18
Mettl24	12.2061	101.309	3.05309	1.88613e-21	6.9194e-23
Grm7	3.27309	24.2161	2.88724	4.6799e-07	4.77811e-08
Tmeff2	309.11	1544.68	2.32112	2.2549e-99	1.3029e-101
Dixdc1	158.075	586.467	1.89144	4.58162e-39	8.69121e-41
Ackr1	74.4527	536.392	2.84889	2.14912e-69	2.01499e-71
H2-Eb1	8.65287	22.0744	1.35112	0.0134442	0.00302155
5930412G12Rik	8.28506	41.9622	2.34051	6.0418e-08	5.58237e-09
Slamf8	11.0047	43.2881	1.97585	8.156e-07	8.51834e-08
Cadm2	77.7741	179.039	1.20291	1.8242e-09	1.42993e-10
Hpca	3.20634	67.9234	4.40491	1.06278e-18	4.41449e-20
Plod1	7746.13	17558.2	1.1806	3.04495e-94	1.8922e-96
Ccdc33	0.975516	4.26815	2.12938	0.0130754	0.00292585
Rnf19b	3944.93	10014.8	1.34407	3.09802e-81	2.41492e-83
Tdrp	121.366	384.823	1.66483	1.26763e-26	3.72447e-28
Nat8f7	1.73783	7.24079	2.05886	0.0143454	0.0032585
Il13ra2	10.0278	4176.89	8.70228	2.09e-239	2.9621e-242
Ndufa4l2	1209.88	3902.21	1.68943	2.24233e-32	5.40262e-34
Ccl7	2109.31	6191.48	1.55351	4.92543e-30	1.27801e-31
AF529169	1.98623	10.1907	2.35914	0.00179726	0.000318893
Plin4	94.7017	317.231	1.74407	7.59961e-24	2.51456e-25
Lipm	0.761486	2.73313	1.84366	0.0368376	0.00966674
Shisa9	7.58008	25.9549	1.77572	0.00088396	0.000145568
Tnfrsf8	1.88485	8.52793	2.17775	0.00498955	0.00098839
St3gal1	2902.32	6370.74	1.13425	5.76173e-36	1.19663e-37
Wnt2	11.3407	209.334	4.20622	1.58449e-40	2.88481e-42
Pde6c	0.754936	2.7516	1.86584	0.0343533	0.00888748
Cd36	3793	10557.7	1.47689	4.66187e-80	3.71018e-82
C3	1210.02	15059.6	3.63758	1.1571e-249	1.3246e-252
Klhl13	864.254	2126.22	1.29876	6.0425e-30	1.58103e-31
Nfe2	4.39598	16.472	1.90575	0.00254001	0.000466861
Entpd2	370.587	980.272	1.40337	1.27312e-31	3.15071e-33
Car4	392.458	8132.92	4.37317	4.81955e-09	3.97491e-10
Plekhg1	303.3	859.087	1.50206	1.57326e-18	6.63778e-20
Irf6	14.4811	89.9045	2.63423	3.9555e-15	1.97721e-16
Duoxa2	1.63782	54.3519	5.05248	3.23677e-17	1.46444e-18
Fcgbp	3.21004	14.0928	2.13429	0.00163297	0.000285825
Rmi2	41.9777	102.453	1.28727	1.46828e-05	1.80724e-06
Mrgbp	113.258	233.28	1.04245	4.27455e-09	3.49979e-10
Card14	4.60801	13.155	1.5134	0.0289794	0.00729027
Myrip	1.21882	5.41689	2.15198	0.010495	0.00227807
Tfec	179.079	476.58	1.41212	1.18286e-21	4.24914e-23
Limk1	897.252	2211.75	1.3016	6.30576e-59	7.39023e-61
Ppp1r3c	291.513	969.438	1.73359	8.01074e-35	1.73795e-36
Tmem35	54.3295	169.992	1.64566	6.71205e-14	3.71001e-15
Rarb	93.3548	908.697	3.283	9.8266e-124	3.8567e-126
Naglu	1996.84	5636.64	1.49712	1.9199e-102	1.0361e-104
Tnk1	5.38201	30.2595	2.49117	6.58437e-06	7.68446e-07
Tceal5	9.46741	23.5324	1.31361	0.00783717	0.00164305
Fam124a	245.808	1186.53	2.27115	3.28712e-85	2.38314e-87
H2-Aa	2.95975	25.5539	3.10999	5.23585e-08	4.8006e-09
Col6a4	10.7959	58.2777	2.43245	3.79575e-11	2.53464e-12
Cdc42ep2	603.975	1409.05	1.22216	3.04283e-26	9.1227e-28
Nat8	5.86751	17.6184	1.58626	0.00914583	0.0019528
Ankrd37	139.25	467.674	1.74783	1.35766e-15	6.61623e-17
Hs3st1	120.612	2448.12	4.34323	6.1234e-298	4.6731e-301
Ltc4s	90.3634	279.599	1.62955	6.2771e-15	3.18217e-16
Fign	99.6956	218.049	1.12905	6.77795e-09	5.69355e-10
B4galt5	3656.32	12770.5	1.80435	9.3189e-188	2.0827e-190
Gal3st2	71.759	232.604	1.69665	1.34867e-18	5.66817e-20
Stk39	727.744	1533.64	1.07546	2.82045e-37	5.59632e-39
Prss46	13.7719	43.4801	1.65862	2.75642e-05	3.51286e-06
Atp6v0d2	416.26	5195.16	3.64161	1.3015e-255	1.277e-258
Nbl1	2414.55	5129.03	1.08693	2.94692e-30	7.53395e-32
I730030J21Rik	1.51075	5.09902	1.75495	0.0470966	0.0128312
Fxyd1	359.612	1286.19	1.83859	3.8303e-24	1.24441e-25
Socs1	111.931	990.753	3.14591	1.23636e-73	1.09854e-75
H2-Q7	27.8759	77.9044	1.48269	1.56411e-07	1.50997e-08
Soat2	122.645	280.459	1.1933	1.70199e-13	9.59313e-15
Arap2	684.417	1988.27	1.53857	1.05693e-25	3.22639e-27
Eef2k	1408.33	3285.33	1.22205	3.35123e-43	5.57169e-45
Gabra5	0.789522	2.73242	1.79113	0.0435425	0.0117253
Nrcam	243.059	2235.36	3.20112	1.041e-148	3.121e-151
Serpinb9b	418.08	887.369	1.08576	4.99319e-22	1.77191e-23
Spsb4	16.4535	83.9512	2.35116	1.21375e-14	6.29864e-16
Adcy2	164.347	702.739	2.09624	2.40755e-44	3.8715e-46
Irf4	11.2444	128.802	3.51788	4.14115e-25	1.28896e-26
Wasf1	135.037	442.277	1.7116	6.53005e-31	1.64809e-32
Gm6116	0.985172	6.69711	2.76509	0.000567935	9.00275e-05
F7	8.05819	709.253	6.4597	1.757e-97	1.0439e-99
Igfbp5	2676.19	29370.8	3.45613	1.8552e-167	5.0563e-170
Pnpla3	3.53931	39.146	3.46733	3.01243e-10	2.19712e-11
Fzd9	2.9195	15.4348	2.40239	0.000282301	4.23644e-05
Rhov	17.4671	161.966	3.21297	3.03884e-30	7.78552e-32
Fgf1	6.05671	121.953	4.33165	1.15019e-29	3.05965e-31
6030408B16Rik	3.99976	15.5509	1.95902	0.00157242	0.000273427
Elfn1	167.469	543.46	1.69828	5.28285e-38	1.0223e-39
Islr2	47.5402	145.662	1.6154	6.70038e-11	4.56554e-12
Mtmr7	48.038	103.155	1.10256	1.6483e-05	2.04319e-06
Slc28a3	2.90593	61.8841	4.4125	2.42397e-17	1.08877e-18
Col6a1	34070.3	212910	2.64366	4.0058e-281	3.4938e-284
Hcn4	8.89502	203.889	4.51864	1.05332e-38	2.01535e-40
Cd247	1.49904	7.45541	2.31424	0.00530825	0.00105847
Lrfn5	1.55666	30.3268	4.28407	2.94279e-11	1.94742e-12
C2cd4c	8.69118	26.9039	1.63019	0.000810283	0.00013264
Foxf2	12.0603	75.2833	2.64206	1.87938e-15	9.22017e-17
Cdk15	16.981	35.424	1.06081	0.0116858	0.00256712
Ltb4r1	9.21176	27.5806	1.58211	0.00396057	0.00076556
Cfh	1481.49	3565.8	1.26718	2.25661e-26	6.72863e-28
Chchd10	2248.82	5320.96	1.24252	2.93136e-17	1.32147e-18
Tspan33	11.6478	131.954	3.50191	9.47344e-30	2.50456e-31
Retnla	116.632	12357.1	6.72723	1.81724e-24	5.82468e-26
Hilpda	203.203	416.557	1.03559	1.71952e-10	1.21759e-11
Chil3	2624.38	66886.4	4.67167	2.3063e-10	1.65696e-11
Dpt	1513	4052.43	1.42137	1.70001e-39	3.17855e-41
Arl4c	2319.1	5717.7	1.30187	7.22104e-68	7.04588e-70
Trpc4	2.44114	14.957	2.6152	0.000200284	2.91937e-05
Ston2	100.993	347.1	1.7811	3.63586e-16	1.72626e-17
Bves	8.01219	24.0679	1.58684	0.00176167	0.000311905
Ly6d	3.72775	10.9639	1.55638	0.0398532	0.0105841
Cth	525.093	1745.67	1.73313	1.44731e-50	2.03546e-52
Rad51ap2	5.95977	22.9066	1.94244	0.000319602	4.84151e-05
Selenbp1	290.778	1130.63	1.95913	9.34484e-48	1.39574e-49
Lgals3	12553.3	29825.3	1.24846	5.10552e-15	2.56319e-16
Adhfe1	86.6663	708.926	3.03209	9.45246e-86	6.80144e-88
Lrrc7	6.95878	33.0465	2.24759	1.48738e-06	1.59967e-07
Serpina3i	22.5692	865.991	5.26193	3.5484e-139	1.1799e-141
Mrgpre	296.412	999.607	1.75376	2.85333e-49	4.13728e-51
Gja1	1721.87	6563.4	1.93047	1.1174e-168	2.9847e-171
Il20rb	55.5913	128.208	1.20555	7.16568e-08	6.67938e-09
Nr2f2	1302.71	4222.78	1.69668	1.197e-117	5.4157e-120
Nipal2	29.6582	119.299	2.00808	3.63221e-16	1.72255e-17
Il6st	19392.9	47611.2	1.29577	1.46384e-14	7.62839e-16
Enpp5	895.399	1795.48	1.00377	4.50925e-26	1.36175e-27
Mettl20	159.135	328.558	1.0459	2.90438e-13	1.66078e-14
Pfkfb4	409.177	1084.55	1.4063	4.19498e-49	6.1284e-51
Pcdh10	36.8712	363.88	3.30289	2.45612e-60	2.70448e-62
Gm12339	1.82594	6.88401	1.91461	0.0195804	0.00463357
Galnt14	4.36086	284.644	6.0284	1.41741e-52	1.93161e-54
Hivep3	271.556	852.419	1.65031	0.000348928	5.3314e-05
Errfi1	2186.77	4563.57	1.06136	1.60204e-37	3.14382e-39
Clic5	16.0116	104.074	2.70043	4.89362e-13	2.83294e-14
Slamf1	1.49661	5.46584	1.86874	0.0295571	0.00746137
Calcrl	637.546	1782.79	1.48354	6.10018e-34	1.38996e-35
Rn7sk	28.6498	59.5147	1.05472	0.0311869	0.0079272
Gpr65	339.835	825.808	1.28097	8.38692e-25	2.66077e-26
Ang2	1.38257	11.8488	3.09931	2.44359e-05	3.09561e-06
Agpat9	39.6591	120.068	1.59812	5.78251e-11	3.9212e-12
Ret	216.413	491.32	1.18287	1.27474e-14	6.62214e-16
A2m	18.8551	55.8202	1.56583	1.35878e-05	1.66283e-06
Gpr88	165.609	1593.4	3.26626	1.9137e-167	5.3203e-170
Pi16	48.1405	752.304	3.96599	3.4503e-119	1.4858e-121
Zfp786	21.5466	60.2331	1.4831	2.14456e-06	2.35673e-07
Abat	265.692	640.053	1.26843	3.52176e-20	1.36877e-21
Pla2g5	7.08873	188.711	4.7345	9.46697e-42	1.6462e-43
Grip1	5.67704	94.0945	4.0509	3.81387e-24	1.23699e-25
Slc43a3	2098.77	5052.01	1.26732	2.36806e-84	1.76846e-86
Mex3b	858.823	2191.97	1.3518	9.43387e-56	1.19305e-57
AI427809	329.148	894.381	1.44215	5.60881e-51	7.82696e-53
Tmem30b	36.7276	101.069	1.4604	7.21446e-09	6.07989e-10
Cass4	121.849	417.315	1.77604	4.92209e-36	1.01688e-37
B3galt1	141.603	388.36	1.45555	1.4862e-17	6.57835e-19
Iqsec3	1.65921	13.3282	3.00591	1.83347e-05	2.28471e-06
Mgarp	194.64	401.778	1.04559	1.91485e-12	1.15966e-13
Myocd	11.555	65.0959	2.49405	2.13012e-09	1.68018e-10
Slc12a5	31.9617	77.4554	1.27702	6.77366e-06	7.92384e-07
Creb3l1	4806.85	10581.9	1.13843	1.47723e-42	2.50433e-44
Dpep1	752.333	3875.59	2.36497	1.2664e-155	3.6588e-158
Dnmt3aos	3.45709	16.1977	2.22816	0.000369963	5.68507e-05
Il1r1	4692.24	10171.4	1.11617	7.47246e-37	1.50305e-38
Chrdl1	140.892	1769.98	3.65107	3.8007e-201	7.0441e-204
Scn3a	17.0342	590.95	5.11653	1.02545e-67	1.00617e-69
Prss35	35.0423	131.956	1.91288	1.12309e-12	6.69143e-14
AI593442	1.11646	4.09235	1.874	0.0330014	0.00848376
Abhd11os	43.0794	93.3383	1.11547	0.00026678	3.98315e-05
Ocstamp	4.39508	61.7123	3.8116	1.39519e-16	6.50254e-18
Stab2	8.04731	51.8087	2.68661	9.75591e-11	6.71666e-12
Pcolce2	142.675	3721.37	4.70503	0	0
Cd274	101.645	664.499	2.70872	4.032e-99	2.3517e-101
Gldc	33.1219	115.618	1.80351	7.17621e-13	4.20519e-14
4833415N18Rik	1.4999	19.0249	3.66495	1.05947e-07	1.00374e-08
Rnase2a	3.74085	3586.13	9.90485	4.0251e-125	1.5578e-127
Ccl8	377.306	7453.49	4.30411	6.8169e-170	1.7837e-172
Atp6v0e2	231.457	673.998	1.542	6.72359e-41	1.20948e-42
Il17d	27.8523	74.7671	1.42461	1.10566e-06	1.17587e-07
Rtn4rl2	321.028	921.235	1.52087	6.61215e-55	8.57831e-57
Fibin	2993.8	6227.87	1.05676	6.97242e-37	1.39486e-38
Klf4	1318.53	6720.35	2.34961	3.734e-201	6.7169e-204
Apcdd1	148.127	3969.31	4.74398	9.8758e-198	1.938e-200
Phospho1	244.45	590.195	1.27165	1.06911e-25	3.27054e-27
Il31ra	24.7704	55.7745	1.17099	0.001128	0.000189691
Gabre	78.379	255.316	1.70374	3.6094e-21	1.33987e-22
Nat8f5	6.15225	21.5822	1.81065	0.00291431	0.000542352
Sparcl1	149.919	2855.69	4.25158	0	0
Gsta2	1.72285	12.8459	2.89843	5.8162e-05	7.77349e-06
Serpina3g	290.751	7862.25	4.75708	0	0
Cox4i2	14.9312	36.1772	1.27675	0.00417759	0.000811379
Cd47	1420.7	2952.49	1.05533	3.65848e-32	8.85455e-34
Timp4	4.84455	21.7204	2.16462	0.000211455	3.09639e-05
Fabp7	10.42	29.2866	1.49088	0.00502946	0.000997392
Tox	44.2194	100.325	1.18193	1.67005e-06	1.8016e-07
Hecw2	130.667	287.991	1.14013	7.31244e-08	6.82414e-09
Tnip3	114.693	241.456	1.07398	4.29412e-08	3.89502e-09
Fzd10	7.62339	45.2616	2.56978	5.64122e-10	4.18825e-11
Anxa4	4091.18	8882.32	1.11842	2.69308e-34	6.0776e-36
Rbp4	33.3088	731.622	4.45712	2.01741e-77	1.68255e-79
Rasgrp1	11.8614	90.392	2.92993	5.65231e-19	2.31084e-20
Plxdc2	2587.98	5420.42	1.06658	1.13641e-27	3.25219e-29
Dlx5	15.1061	33.7666	1.16047	0.00553871	0.00111046
Ccl9	2422.59	7914.79	1.708	6.01515e-33	1.42305e-34
N4bp2l1	141.784	310.54	1.13108	6.16372e-09	5.1272e-10
Adipoq	1.97007	10.1815	2.36963	0.00168382	0.000295827
Msx3	2.7904	1718.08	9.26611	3.09207e-93	1.9889e-95
Comt	2948.84	6562.58	1.15412	2.64526e-26	7.90191e-28
3425401B19Rik	14.6263	54.0473	1.88565	9.12976e-07	9.61997e-08
Rragd	262.623	596.019	1.18237	7.55279e-15	3.84535e-16
Tarm1	8.22912	138.24	4.07029	5.17728e-33	1.21354e-34
Fndc3a	3664.26	10449.7	1.51186	1.88659e-33	4.35011e-35
Egln3	410.236	1211.49	1.56226	3.23666e-60	3.58158e-62
Tnfrsf9	16.8624	170.18	3.33518	1.56352e-31	3.8779e-33
Secisbp2l	3120.99	6340.48	1.02259	1.24462e-18	5.21049e-20
Igfbp6	2840.16	9803.62	1.78734	1.40582e-42	2.37561e-44
Aldh1b1	95.4873	225.195	1.23779	1.67192e-12	1.00525e-13
Cntn6	0.803089	3.07221	1.93564	0.0271044	0.00672402
Ryr1	5.78227	31.5979	2.45012	1.12647e-05	1.36564e-06
Gabra3	269.902	2996.34	3.47269	7.3381e-229	1.12e-231
Ccl12	645.264	1732.35	1.42477	5.72425e-17	2.62732e-18
Lrrc18	11.6998	58.181	2.31406	1.05886e-10	7.31878e-12
Smap2	1375.66	2984.57	1.1174	9.87119e-59	1.17303e-60
Pla2g2e	18.4851	316.112	4.096	4.71252e-53	6.34502e-55
Cd55	68.2186	586.446	3.10376	2.822e-101	1.5537e-103
43900	2.55911	44.9977	4.13614	1.86303e-13	1.05617e-14
Edn1	178.599	1530.67	3.09937	2.5442e-144	7.7663e-147
Cd300lf	208.588	438.544	1.07207	2.48694e-10	1.79488e-11
H2-Ab1	60.3728	164.631	1.44726	2.8184e-09	2.2538e-10
Tm4sf19	11.479	66.2406	2.52872	1.55746e-12	9.3558e-14
Spon2	634.887	1885.51	1.57039	5.626e-54	7.45226e-56
Tpsg1	1.70897	52.7705	4.94853	5.44691e-16	2.60395e-17
Tmem26	18.3031	3889.15	7.73122	6.7509e-287	5.52e-290
Galnt5	16.9046	49.2007	1.54126	0.000415221	6.41675e-05
Adra1b	19.161	58.4674	1.60946	2.23061e-06	2.45859e-07
Itgb3	963.39	3731.25	1.95347	2.15827e-55	2.77652e-57
Masp1	65.095	2059.64	4.9837	1.2051e-139	3.9415e-142
Gm11127	8.41091	27.166	1.69147	0.000606441	9.67926e-05
Serpinb2	5.52375	38.8682	2.81487	2.88099e-09	2.31013e-10
Tmem108	16.638	115.835	2.79952	1.27101e-17	5.60505e-19
Dusp23	334.798	677.84	1.01765	2.38692e-11	1.56396e-12
Rbm24	0.871516	4.38233	2.3301	0.00555146	0.00111332
Adam5	23.9036	62.6631	1.39039	6.80114e-05	9.20906e-06
Kcns3	1.74196	5.88696	1.75681	0.0374887	0.00985597
Jam2	317.766	714.748	1.16947	3.66606e-17	1.66666e-18
Kbtbd11	77.502	390.654	2.33359	6.4949e-36	1.35598e-37
Proz	8.43384	18.6977	1.1486	0.0360318	0.00939637
Cfi	35.7732	242.632	2.76182	3.54654e-35	7.61698e-37
Gprc5b	451.787	1420.98	1.65317	7.84121e-67	7.86472e-69
Nr1h3	106.437	263.002	1.30507	9.90641e-17	4.58465e-18
Vdr	480.311	2019.61	2.07204	2.05029e-64	2.13467e-66
Ackr3	201.908	1208.93	2.58196	2.793e-134	9.5917e-137
Abca4	10.8279	61.9514	2.51638	6.2023e-12	3.87792e-13
Plac9b	149.388	426.82	1.51456	2.50326e-18	1.06435e-19
Lipn	10.782	708.074	6.0372	5.0539e-111	2.507e-113
Chrd	173.464	409.068	1.23771	1.15445e-20	4.38623e-22
Adcy1	192.149	402.535	1.06689	7.38397e-08	6.89895e-09
S100a14	5.14032	18.9625	1.88322	0.00664061	0.00136106
Chac1	347.247	1039.03	1.5812	1.50489e-34	3.34694e-36
Ppargc1b	35.985	74.1103	1.04228	0.000340974	5.19872e-05
Bmp1	14143.7	34300.2	1.27805	1.36657e-84	1.00565e-86
Lpl	17334.4	56894.1	1.71464	1.1654e-129	4.4467e-132
Lrrc34	3.00173	10.1142	1.75252	0.0152835	0.00350824
Atf3	387.421	1604.37	2.05003	6.78341e-44	1.10931e-45
Rnase4	6343.59	14218.7	1.16442	5.48088e-30	1.42811e-31
Rgs16	947.64	2229.88	1.23455	4.94283e-59	5.76597e-61
Ramp2	55.2351	208.882	1.91903	7.26966e-18	3.15831e-19
Tmem54	3.92551	52.0129	3.72792	7.19156e-13	4.21811e-14
Cyyr1	2.43542	9.34501	1.94003	0.00952695	0.00204353
Gnb4	467.102	1386.84	1.56999	5.44944e-51	7.57486e-53
Fxyd6	382.465	1144.24	1.58099	5.2423e-42	9.03008e-44
Tspan32	71.9642	189.614	1.39771	1.40243e-10	9.83114e-12
Acp5	119.259	1022.01	3.09925	3.7182e-106	1.9457e-108
Fndc5	20.3019	76.8843	1.92108	6.38355e-09	5.34137e-10
Fn1	284072	671955	1.24211	2.02087e-11	1.312e-12
Mgam	21.127	170.75	3.01473	3.6293e-32	8.76414e-34
Sh3rf3	195.272	414.54	1.08603	1.03599e-09	7.90053e-11
Rgs7	5.86156	19.498	1.73397	0.00217084	0.000392277
Ankrd55	50.6686	317.464	2.64743	3.62643e-53	4.86292e-55
Csf2rb2	505.588	2814.06	2.47662	2.34e-137	7.9083e-140
Gbx1	1.78075	5.85847	1.71804	0.0457754	0.0124064
Hhip	2.22137	10.5563	2.24858	0.00215046	0.000388243
Pcx	481.823	1458.16	1.59757	3.13033e-45	4.94846e-47
Aqp11	5.57424	20.0826	1.8491	0.00094643	0.000156629
Prlr	93.6893	257.142	1.45661	1.33674e-13	7.49071e-15
C330013J21Rik	154.673	333.212	1.10722	1.48404e-12	8.90667e-14
Rprm	9.9645	153.591	3.94616	4.01451e-32	9.73812e-34
Nppb	11.3358	24.559	1.11537	0.0315436	0.00804194
Ptgs1	752.972	2238.73	1.57201	1.0102e-72	9.14112e-75
F5	12.1272	264.565	4.4473	2.38039e-57	2.94549e-59
Klf9	1773.44	3826.99	1.10966	7.32734e-25	2.31663e-26
Ceacam19	4.71493	80.767	4.09846	1.38023e-21	4.98073e-23
Vcam1	4696.1	10542.2	1.16664	2.82004e-57	3.50488e-59
Unc5d	4.79242	26.6636	2.47605	2.738e-06	3.05217e-07
Art3	38.3209	81.9933	1.09738	0.000285348	4.28371e-05
Btbd3	1375.75	2791.55	1.02085	7.81011e-15	3.99339e-16
Hrh1	16.6643	40.2157	1.271	0.00461323	0.000904792
Gm16998	4.66836	14.2742	1.61242	0.0166833	0.00386685
Bcar3	325.083	767.541	1.23943	1.53326e-28	4.28762e-30
Ptges	506.864	1058.62	1.06251	4.36568e-26	1.31601e-27
Fgf23	4.10218	44.9245	3.45304	1.11311e-11	7.07488e-13
Csn2	1.09708	9.12207	3.05569	8.76428e-05	1.20536e-05
Bco1	6.71398	19.9857	1.57373	0.00334619	0.00063148
Mitf	887.534	2205.55	1.31326	1.03279e-39	1.91415e-41
Atp6v0a1	4129.97	8421.71	1.02798	1.78585e-58	2.15139e-60
Eef1a2	23.1282	154.505	2.73993	4.27562e-24	1.39841e-25
Serping1	7693.29	16492.5	1.10014	4.56426e-37	9.08125e-39
Grin2a	0.984761	4.66605	2.24436	0.00814378	0.00171532
Hrh2	4.00576	220.511	5.78263	2.33564e-44	3.73041e-46
Prrg1	260.337	557.953	1.09976	2.99903e-15	1.49093e-16
6530402F18Rik	222.207	861.328	1.95466	5.22299e-24	1.71395e-25
Prl2c2	15.8185	102.339	2.69367	1.87675e-16	8.78782e-18
Alox12e	2.90959	11.5329	1.98687	0.00704935	0.00146098
Rab39b	169.142	395.183	1.22429	2.92925e-13	1.6766e-14
Scly	550.871	1106.54	1.00627	2.79954e-23	9.47677e-25
Tmod1	249.538	589.868	1.24113	4.13487e-17	1.88205e-18
Serpina3h	21.4968	639.697	4.89519	1.8769e-113	8.901e-116
Itpk1	402.882	905.953	1.16908	7.19846e-32	1.76577e-33
Lyplal1	184.719	390.989	1.08179	1.58591e-09	1.23449e-10
Ovol2	0.755093	2.75231	1.86592	0.0343521	0.00888481
Cdh1	36.2341	743.344	4.35861	2.3216e-140	7.3402e-143
Sdk1	189.844	463.531	1.28785	1.2339e-19	4.91003e-21
Batf3	6.04082	32.2229	2.41527	5.55178e-07	5.72881e-08
Klk8	21.1129	139.273	2.72172	8.77027e-24	2.91147e-25
Cmip	3548.17	11256.9	1.66567	2.4739e-120	1.0384e-122
Rec114	3.2451	10.1318	1.64256	0.0211087	0.00504033
Pard3b	412.069	902.092	1.13039	2.77779e-11	1.83369e-12
Kcnq3	2.91592	8.75156	1.58559	0.0347265	0.00900485
Rab15	137.525	548.478	1.99574	6.02062e-54	8.0078e-56
Glrp1	10.8635	58.1629	2.42061	2.79878e-08	2.49289e-09
Hacd2	978.998	2166.84	1.14621	4.53583e-25	1.41428e-26
Syt6	3.04681	9.69739	1.6703	0.0275482	0.00685214
Me3	16.5025	66.2693	2.00566	1.1118e-08	9.5332e-10
Wdr92	605.069	1242.8	1.03842	1.25808e-27	3.60726e-29
Prkaa2	41.6465	90.4734	1.1193	1.96596e-05	2.46374e-06
Ecel1	17.5059	38.7149	1.14505	0.0129163	0.00287826
Neto1	1.82059	23.0557	3.66264	1.85785e-08	1.62644e-09
Derl3	11.2754	27.0841	1.26427	0.0231612	0.00559957
Papss2	900.849	1807.21	1.00441	1.61279e-19	6.45292e-21
Mfsd7a	61.5157	135.489	1.13916	3.1488e-08	2.81839e-09
Hsd17b1	82.0774	179.604	1.12976	8.03408e-09	6.78375e-10
Plpp3	2946.11	8609.1	1.54705	1.61589e-80	1.27721e-82
Fam198a	11.5636	87.1064	2.91319	6.19618e-18	2.67842e-19
Plcd3	202.166	413.572	1.0326	4.07035e-14	2.21212e-15
Clec4a3	132.958	303.936	1.19279	6.71308e-10	5.01331e-11
Oasl1	79.3321	230.964	1.54169	1.33124e-15	6.48025e-17
Ffar4	3.24885	28.6025	3.13814	2.46004e-07	2.42718e-08
Slc18a1	8.25686	21.34	1.36989	0.0106189	0.00230843
Serpinb1a	711.98	2107.58	1.56568	2.30591e-46	3.56979e-48
Cd34	225.476	2269.34	3.33122	6.9765e-193	1.4451e-195
Gpc6	5538.93	12062.8	1.12289	2.97231e-14	1.59106e-15
Sult5a1	8.72296	27.0071	1.63045	0.0125716	0.00278569
Cdh6	15.0428	99.548	2.72632	1.18172e-18	4.9214e-20
Gm867	67.3502	262.584	1.96302	6.66275e-21	2.49485e-22
Atp1a2	7.44457	26.4932	1.83136	0.000177944	2.57628e-05
Pcbd1	30.8312	69.8426	1.17972	0.000817642	0.000133934
Vtn	10.5248	33.2386	1.65906	8.98112e-05	1.23763e-05
Fbll1	1.1797	4.34884	1.88221	0.0323424	0.00828614
Serpina3c	7.80376	1223.17	7.29225	1.1546e-131	4.217e-134
Enpp3	245.347	4515.26	4.20191	0	0
Ccdc141	68.7283	144.066	1.06776	0.000194432	2.82772e-05
Plac9a	7.2999	63.9352	3.13066	7.28415e-10	5.44773e-11
Adora2b	201.676	999.743	2.30952	5.04479e-72	4.59242e-74
Atp6v1c2	0.811699	3.37771	2.05703	0.0173922	0.00404632
A4galt	341.248	1012.39	1.56887	7.9901e-62	8.62382e-64
Fxyd5	4181.12	10471.7	1.32453	6.49493e-24	2.14196e-25
Ddx4	7.31632	154.327	4.39873	1.40765e-36	2.86211e-38
Tfrc	1874.47	5805.02	1.63082	2.16954e-82	1.66751e-84
Dhrs3	3413.04	7011.42	1.03865	1.75255e-17	7.79546e-19
P2ry14	54.6874	141.159	1.36804	2.97616e-10	2.16743e-11
Tpsb2	1.01853	7.34662	2.8506	0.000337484	5.13447e-05
Fabp4	545.905	1158.67	1.08575	1.52636e-13	8.58657e-15
Tmem100	17.0555	51.3432	1.58994	7.43669e-05	1.0098e-05
Gprc5c	13.1877	36.2492	1.45875	0.0017266	0.00030466
Kcnj3	0.871004	4.00215	2.20003	0.00981126	0.00211468
Galnt6	716.391	2783.99	1.95833	5.5815e-119	2.434e-121
Cldn11	14.9401	3183.01	7.73506	1.66565e-58	1.99751e-60
Acer2	41.5626	87.1818	1.06874	3.60753e-05	4.67239e-06
Dapk1	1962.56	4833.76	1.30041	1.04081e-22	3.59128e-24
Olfml1	85.0068	891.507	3.3906	2.8127e-130	1.0579e-132
Alk	3.56389	25.5925	2.84419	2.88819e-07	2.8748e-08
Ism1	46.2229	126.822	1.45612	1.0541e-10	7.28018e-12
Bmp2	23.3967	51.3003	1.13266	0.00162695	0.000284682
Gabra1	2.09296	23.7861	3.50651	2.15186e-08	1.89556e-09
Fxyd7	5.70938	14.3307	1.3277	0.0378925	0.00998488
Fhl1	1577.47	5535.17	1.81102	2.9408e-115	1.3786e-117
Gm8979	109.364	260.188	1.25041	6.77185e-13	3.96086e-14
Gria4	204.341	591.28	1.53286	1.59238e-18	6.72714e-20
Lmo4	1349.68	4776.94	1.82347	1.84066e-56	2.31776e-58
Tnfsf15	43.1598	118.793	1.4607	2.5111e-09	1.99163e-10
Slc27a6	630.665	1713.72	1.44219	1.95133e-36	3.98881e-38
Frmd5	7.47732	62.9297	3.07315	1.86352e-14	9.81283e-16
Cbr2	362.498	886.517	1.29018	2.07615e-10	1.48709e-11
Rxfp3	10.5481	68.9934	2.70948	3.80712e-14	2.05661e-15
Il1rl1	761.201	9808.05	3.68762	0	0
Tspyl4	312.153	701.27	1.16772	7.40924e-21	2.78275e-22
Rasgrf2	14.7186	464.746	4.98073	8.19546e-77	7.01383e-79
Chil4	2410.82	13987.7	2.53656	0.00213426	0.000384853
Il1a	4.02715	16.2394	2.01166	0.00105564	0.000176372
Nat8f3	96.7688	328.855	1.76484	1.05719e-26	3.1004e-28
Flrt3	160.192	330.043	1.04285	7.49204e-10	5.61137e-11
Gpr35	272.56	1012.96	1.89393	4.846e-57	6.04925e-59
Creb3l3	58.1509	163.926	1.49517	5.1267e-10	3.78852e-11
Aldh1a2	1151.64	4192.79	1.86423	4.8471e-103	2.5894e-105
Mmp23	1519.21	3266.57	1.10445	9.65748e-36	2.02678e-37
Gm9199	2.57954	10.5246	2.02859	0.00708913	0.00147077
Prss12	81.4322	174.803	1.10206	2.99454e-09	2.40771e-10
Tex40	1.48777	5.43023	1.86786	0.0294642	0.00743311
Pde8a	1451.53	3155.04	1.12008	3.87592e-19	1.57403e-20
Pdgfrl	661.087	1385.96	1.06797	4.77046e-17	2.17915e-18
Ptger2	33.6536	238.697	2.82635	2.08234e-43	3.43935e-45
Tmem178	47.5179	108.702	1.19384	4.48149e-06	5.1203e-07
Abcd2	188.273	726.517	1.94817	1.09604e-68	1.03958e-70
Ch25h	1446.81	4558.7	1.65575	1.49512e-28	4.17281e-30
Loxl4	492.346	1927.29	1.96883	4.18252e-75	3.62508e-77
Gng4	16.504	55.0329	1.73748	5.14492e-06	5.92878e-07
Ccl24	2.96722	373.259	6.97492	5.9867e-53	8.09323e-55
Cdhr1	8.60631	31.6329	1.87796	0.000975932	0.000162044
Nfasc	64.6798	175.486	1.43997	1.70488e-09	1.33122e-10
Il4i1	32.975	84.4153	1.35613	2.2333e-06	2.46278e-07
Akap7	230.147	622.351	1.43517	3.55623e-35	7.65719e-37
Scimp	14.5622	44.4039	1.60845	0.000168164	2.42277e-05
Clca2	15.6694	288.207	4.20109	2.77469e-58	3.35776e-60
Gabrb3	53.7899	139.267	1.37244	5.08707e-08	4.65587e-09
Ntm	7.16607	28.168	1.9748	3.48386e-05	4.49702e-06
Pxdc1	359.949	1083.14	1.58936	1.98422e-47	2.98526e-49
Camsap3	80.5892	171.337	1.08818	2.42827e-08	2.14964e-09
Nos2	15.663	162.693	3.37671	9.79582e-30	2.59513e-31
Tuba8	3.6127	470.249	7.0242	6.7496e-63	7.21134e-65
Duox2	2.51741	165.803	6.04139	4.78587e-33	1.11657e-34
Ttc39c	371.059	916.434	1.30438	1.5011e-41	2.62662e-43
Tmem176a	1155.52	2833.19	1.29388	3.50725e-42	6.00314e-44
P2rx3	94.8946	413.015	2.1218	1.31065e-45	2.0576e-47
Tmem215	29.7853	81.0865	1.44486	3.07085e-07	3.06553e-08
Dusp4	425.959	1257.96	1.5623	1.66873e-23	5.59426e-25
Tusc5	31.0845	183.79	2.56379	1.87733e-31	4.6767e-33
Scrt1	16.6432	43.595	1.38923	0.00123778	0.000210244
4833419F23Rik	26.7409	57.1031	1.09452	0.000623522	9.95867e-05
Selp	4.7615	113.639	4.5769	3.40156e-29	9.17838e-31
Wt1	21.0765	92.3567	2.13158	3.28214e-11	2.17915e-12
Srgn	818.333	6724.24	3.03861	6.97038e-88	4.8255e-90
Gda	1405.34	14258.7	3.34285	1.1133e-248	1.3958e-251
G0s2	150.182	594.091	1.98398	2.55264e-23	8.59923e-25
Fam20c	952.173	2601.35	1.44996	1.54236e-78	1.25272e-80
Osbpl6	124.765	291.182	1.2227	2.15971e-12	1.31854e-13
Lox	99982.3	243414	1.28367	9.21277e-28	2.62146e-29
Steap1	279.898	568.1	1.02124	1.43781e-12	8.60572e-14
Ccdc3	80.9366	294.336	1.8626	5.73452e-29	1.57234e-30
Mlana	24.8566	111.939	2.17101	3.66693e-14	1.97888e-15
Postn	224850	799359	1.82988	4.5493e-191	9.6714e-194
Anpep	8610.17	24028.8	1.48065	5.3391e-118	2.3574e-120
Cp	351.644	713.384	1.02056	2.0425e-16	9.57509e-18
Rnase2b	1.4591	13.1192	3.16853	1.5368e-05	1.89576e-06
Htra3	763.561	2372.86	1.63582	1.09952e-81	8.51085e-84
Proca1	12.9233	26.6786	1.04571	0.0458396	0.0124263
Mfsd4b1	21.105	44.2299	1.06744	0.00394297	0.000761727
Ctsh	2107.36	4488.45	1.09078	1.46204e-23	4.88544e-25
Arg1	202.154	59688	8.20584	4.80206e-70	4.42381e-72
Tbx2	64.3006	132.836	1.04674	2.48174e-07	2.45317e-08
Rarres2	189.765	4387.35	4.53106	3.982e-221	6.2947e-224
Mill2	28.5229	61.3371	1.10464	0.00229791	0.000418114
Antxr2	2741.99	5597.94	1.02967	3.35137e-35	7.17955e-37
Sprr1a	34.3194	108.471	1.66021	1.1383e-10	7.89271e-12
3632451O06Rik	234.748	490.522	1.0632	2.52211e-15	1.24834e-16
1500017E21Rik	20.815	97.6092	2.22939	5.1267e-10	3.78948e-11
Hapln4	133.071	340.678	1.35622	5.96633e-20	2.33514e-21
Cadm3	630.22	3406.27	2.43427	4.0216e-182	1.0084e-184
Nlgn3	14.0745	31.1094	1.14426	0.026443	0.00652679
Sod3	3594.34	10972.2	1.61006	5.04224e-84	3.79302e-86
Sell	1.44001	13.9002	3.27095	5.82423e-06	6.7497e-07
Ccl11	199.954	26270.1	7.03761	0	0
Kcnt2	95.758	192.846	1.00998	8.68904e-06	1.03634e-06
Kcnd3	9.48474	740.553	6.28685	1.14263e-95	6.9137e-98
Cblb	2466.53	6849.15	1.47344	3.32142e-38	6.40928e-40
Slc7a2	1950.5	15665.5	3.00567	7.2034e-133	2.5523e-135
Oit3	20.9034	138.566	2.72877	3.53911e-22	1.24819e-23
Dusp10	134.206	336.825	1.32755	2.42765e-22	8.49578e-24
Ear2	1.71142	238.312	7.12151	1.89599e-37	3.73099e-39
Lpin3	204.185	469.706	1.20188	1.20671e-19	4.79526e-21
Rgcc	115.95	242.904	1.06688	1.94162e-08	1.7054e-09
Aoc1	2.05205	14.3278	2.80367	6.09045e-05	8.16708e-06
Ctso	817.593	2589.35	1.66313	3.30828e-87	2.34438e-89
Cyp2ab1	1.30277	4.93946	1.92277	0.0282483	0.00706476
4930447F24Rik	38.7633	255.17	2.71869	2.66632e-41	4.73819e-43
Sord	1006.88	2104.81	1.06379	4.20474e-31	1.05892e-32
Htra4	27.1266	60.4757	1.15665	0.000451126	7.03308e-05
B130024G19Rik	12.2685	28.7382	1.22801	0.00643505	0.00131297
Emb	5209.39	19360.7	1.89394	3.3954e-184	7.9587e-187
Rimkla	1.09418	11.5304	3.39752	5.81093e-06	6.73111e-07
Slc6a12	18.3975	74.6533	2.0207	1.13648e-09	8.71643e-11
Ust	407.422	1122.91	1.46265	2.30466e-41	4.08293e-43
9430020K01Rik	2125.5	9019.34	2.08522	1.9308e-47	2.89435e-49
Dok1	1269.23	2870.49	1.17734	4.27614e-39	8.08842e-41
Kcnu1	8.05612	20.5735	1.35263	0.0200541	0.0047651
Gadd45a	1747.81	3874.39	1.14842	8.92477e-21	3.36169e-22
Sytl3	3.24943	23.8036	2.87292	5.21944e-07	5.37166e-08
Cmbl	34.3592	133.563	1.95875	9.23301e-18	4.02639e-19
Nhsl1	581.629	1164.58	1.00164	5.52802e-10	4.09818e-11
Gm29683	20.1202	49.0968	1.28698	0.00158316	0.000275986
Matn2	738.087	5519.14	2.90258	2.5485e-248	3.3341e-251
Xdh	3990.55	21821.7	2.45111	2.4169e-131	8.9589e-134
Lypd6	4.32905	18.7292	2.11317	0.000221574	3.25507e-05
Hopx	11.7833	30.753	1.38398	0.00236628	0.000431464
Ntng2	115.103	893.123	2.95593	1.012e-106	5.2409e-109
Clca3a2	3.38738	11.4676	1.75932	0.0137031	0.00308795
Cysltr2	3.75582	15.5488	2.0496	0.00122779	0.000208414
Nrxn1	5.4087	32.9492	2.60689	5.79081e-08	5.33152e-09
Olfr1034	3.63464	10.4146	1.51873	0.0430648	0.011552
Pcbp3	247.109	844	1.7721	8.26105e-55	1.07626e-56
Dsc2	11.9388	40.7723	1.77194	2.34898e-05	2.97064e-06
Vsnl1	17.5907	36.8578	1.06715	0.00889837	0.00189269
Ly6a	2918.41	6628.93	1.18359	2.27495e-20	8.76745e-22
Opcml	38.4004	105.027	1.45156	1.08143e-08	9.261e-10
Mmp11	6828.98	14706.4	1.1067	5.03633e-60	5.62796e-62
Adamts14	349.444	907.523	1.37687	3.343e-20	1.29565e-21
Fam46a	1408.2	4872.53	1.79081	8.59039e-95	5.29144e-97
Clec3b	9.43165	334.016	5.14626	7.17958e-64	7.5142e-66
Comp	134.201	660.833	2.29989	6.05718e-69	5.71214e-71
Ccl6	1395.85	13816.3	3.30716	1.2107e-199	2.3098e-202
Pim1	1160.06	4034.43	1.79817	7.5202e-143	2.3366e-145
Doc2b	75.6841	1619.96	4.41983	7.8702e-252	8.1512e-255
Tspan7	145.359	321.749	1.14632	9.36827e-13	5.54589e-14
Foxq1	3.86486	44.8074	3.53525	2.09878e-11	1.36601e-12
Palm3	13.3744	35.1391	1.3936	0.00153806	0.000266949
Cntn2	26.2394	525.494	4.32386	4.64808e-68	4.45932e-70
Abtb2	194.213	474.233	1.28796	9.42753e-21	3.5562e-22
Folh1	24.2565	69.9043	1.52701	2.61944e-06	2.91001e-07
Steap3	2079.06	4896.74	1.23589	4.90644e-68	4.73394e-70
Gpbar1	2.651	23.0604	3.12081	1.77671e-07	1.72683e-08
Rdh5	19.0871	62.5798	1.7131	4.95523e-08	4.5298e-09
Sema3b	678.709	2229.53	1.71587	7.52404e-76	6.48023e-78
Myo16	53.7864	166.099	1.62673	1.83494e-13	1.03725e-14
E030003E18Rik	52.4162	113.263	1.1116	3.69065e-06	4.17851e-07
Cish	218.032	2729.86	3.64622	1.0869e-251	1.185e-254
Slc4a4	412.914	1404.5	1.76614	8.97931e-26	2.73124e-27
6430531B16Rik	6.44222	16.7047	1.37463	0.0276561	0.0068865
Kcp	264.602	650.772	1.29833	1.38051e-28	3.84541e-30
Aldh1a3	518.297	2813.52	2.44052	3.4276e-119	1.4574e-121
Lmx1a	2.69938	24.7455	3.19647	8.29408e-08	7.78093e-09
Calml4	12.1495	38.0297	1.64623	5.14917e-05	6.81223e-06
Gabrb2	9.05275	77.2417	3.09295	2.81591e-17	1.26635e-18
Gm4070	1511.65	3589.86	1.2478	3.19279e-15	1.589e-16
Mreg	16.6128	74.6877	2.16857	1.73938e-10	1.23354e-11
Slc16a14	0.902662	3.33791	1.88669	0.0317047	0.0080882
Gsc	23.3159	52.269	1.16464	0.000435814	6.78013e-05
Col6a2	22243.2	157159	2.82079	0	0
Prdm8	18.5096	66.2579	1.83982	7.20509e-09	6.06807e-10
Asb4	37.5286	86.5798	1.20604	3.58208e-06	4.04192e-07
Ctsl	17253.3	43545.2	1.33564	2.95396e-33	6.84347e-35
Col6a6	7.58256	2175.76	8.16462	4.5696e-113	2.192e-115
Cgref1	76.2805	207.059	1.44066	2.19172e-11	1.42769e-12
Map3k7cl	474.397	3117.23	2.7161	4.5837e-197	9.2448e-200
Cd300lg	5.35492	17.5785	1.71487	0.00614634	0.00124636
Tcf7l1	1018.34	2298.1	1.17423	2.44379e-35	5.1953e-37
Sprr2a3	2.19681	18.5815	3.08039	6.39006e-06	7.44375e-07
Dcstamp	2.32492	7.27849	1.64646	0.0403281	0.0107212
Prl2c3	9.25013	51.1778	2.46797	5.57593e-10	4.13674e-11
Entpd3	3.26929	27.6555	3.08052	2.40772e-08	2.13014e-09
Vwf	194.579	1595.16	3.03528	4.30566e-81	3.37975e-83
Serpina3m	1.3699	41.9138	4.93528	3.41217e-14	1.83582e-15
Tcfl5	163.866	562.333	1.77891	2.67971e-50	3.7979e-52
Nyap2	1.72145	30.6704	4.15515	4.18037e-10	3.07404e-11
Gstp2	56.6872	162.467	1.51905	1.71784e-09	1.34281e-10
Wdr86	14.0446	43.5795	1.63364	2.05644e-05	2.58049e-06
Scara5	19.2969	181.638	3.23462	2.83662e-35	6.04589e-37
Lamb3	16.3764	36.9442	1.17373	0.00331429	0.000624015
Ptx3	3459.04	7191.63	1.05595	5.02141e-33	1.17426e-34
Cited4	5.19689	26.2644	2.33739	2.13951e-05	2.68707e-06
Nfil3	941.646	2246.48	1.25441	9.5429e-60	1.07679e-61
Ly6h	6.80391	22.2198	1.70741	0.0013352	0.000228392
D7Ertd443e	14.5295	33.6665	1.21233	0.00520238	0.0010348
Dleu7	2.50308	11.7036	2.22517	0.00149806	0.000259435
Adamts18	2.90319	11.2612	1.95565	0.00850451	0.00180104
Duox1	62.5427	1814.41	4.85852	2.3501e-202	4.0993e-205
Clvs2	4.53087	19.3125	2.09168	0.000741543	0.000120377
Vmn1r210	0.904002	3.62946	2.00536	0.0210315	0.00501799
S1pr3	993.388	3397.75	1.77415	2.45142e-60	2.68593e-62
St3gal4	600.877	3017.82	2.32836	1.476e-183	3.5402e-186
Tmigd1	1.97487	10.4571	2.40465	0.00132881	0.000227227
Ang	330.336	674.305	1.02947	2.9422e-16	1.38917e-17
Syt13	37.8156	125.686	1.73277	1.56422e-13	8.80805e-15
Gdf10	2301.5	4741.55	1.04279	8.44617e-30	2.22377e-31
Lgi3	50.5144	579.981	3.52124	1.25494e-91	8.20892e-94
Amz1	84.891	357.376	2.07376	1.16691e-35	2.46167e-37
Tlr5	97.0944	370.393	1.9316	3.14597e-16	1.48853e-17
Gstt2	92.0481	213.489	1.2137	1.52666e-09	1.18671e-10
Hephl1	1.67426	9.46866	2.49964	0.00115261	0.000194515
AI854703	19.5736	69.1432	1.82068	2.74236e-08	2.43964e-09
9330179D12Rik	11.7029	28.3146	1.27468	0.00664132	0.00136157
Htr1b	70.6914	208.977	1.56374	1.00371e-10	6.9267e-12
Diras2	19.1867	685.708	5.15942	2.0919e-107	1.0719e-109
Nlrp10	6.92822	21.4678	1.63162	0.00538434	0.0010754
Daglb	743.06	5805.67	2.96591	0	0
Plcb1	81.4421	351.465	2.10953	1.39357e-37	2.72713e-39
Fzd4	608.882	1679.68	1.46395	4.6035e-09	3.7892e-10
Ly6k	5.82295	16.6817	1.51844	0.0130459	0.00291567
Efs	432.095	1141.3	1.40126	5.71931e-48	8.47997e-50
Lancl3	12.8483	43.5503	1.76111	0.000122107	1.72327e-05
Gabrq	2.38648	7.9446	1.73509	0.0283901	0.00711572
1190002N15Rik	1416.04	2838.43	1.00323	9.78778e-39	1.86739e-40
Adrb3	17.6389	40.6759	1.20541	0.00141165	0.000242557
Il7r	166.7	422.893	1.34304	3.34752e-20	1.29923e-21
Thrb	102.748	252.031	1.29449	4.5794e-06	5.23966e-07
Clec10a	25.2938	397.006	3.97231	3.5429e-58	4.34534e-60
M1ap	38.1964	98.5444	1.36734	8.20776e-06	9.74462e-07
Enpp2	49.9818	318.511	2.67187	1.02493e-37	1.98896e-39
Map3k8	146.956	376.988	1.35914	1.31184e-21	4.71962e-23
Fcrlb	5.99313	27.7943	2.21341	1.01646e-05	1.22562e-06
Aqp9	28.9269	233.885	3.01531	4.94718e-36	1.02476e-37
Chl1	124.602	872.562	2.80793	7.37126e-59	8.71935e-61
Agtr2	11.1673	163.65	3.87326	7.64517e-35	1.65447e-36
Pmm1	1064.13	5048.8	2.24627	3.27326e-96	1.96271e-98
D430036J16Rik	14.9315	68.4657	2.19702	1.48888e-10	1.04696e-11
Tpcn2	760.861	1538.89	1.01618	4.22551e-29	1.15168e-30
Dhrs9	154.932	1346.33	3.11932	2.6818e-112	1.3011e-114
Pla1a	963.437	4542.3	2.23716	7.1725e-118	3.206e-120
Cd209e	1.1748	15.6419	3.73492	2.59745e-07	2.57267e-08
S100a3	2.63679	21.6487	3.03742	5.03648e-07	5.16689e-08
Ero1l	5626.09	12739.4	1.1791	1.08264e-77	8.97035e-80
Mmp12	3665.63	26974.8	2.87948	8.5574e-190	1.8659e-192
Tmem196	1.36077	10.1919	2.90493	0.000117572	1.65542e-05
Ms4a4a	24.4747	505.745	4.36905	9.72693e-83	7.42311e-85
Crp	11.3015	539.163	5.57613	4.61179e-98	2.715e-100
Arhgap44	297.018	610.409	1.03923	7.07112e-13	4.13976e-14
Rab27b	43.7639	232.697	2.41064	3.29897e-34	7.4809e-36
Nkx6-1	1.09521	3.77953	1.787	0.0453196	0.0122656
S100a16	974.04	3509.62	1.84926	2.93083e-58	3.56269e-60
Trpm3	10.6462	23.2897	1.12935	0.0231197	0.00558553
Lypd1	15.3347	190.893	3.63789	1.16658e-36	2.35924e-38
Vstm4	422.151	1769.61	2.0676	5.0524e-102	2.7541e-104
Stxbp6	13.6669	72.1197	2.39971	8.29156e-13	4.89042e-14
Pkd1l2	8.94697	23.0315	1.36414	0.0115108	0.00252388
Ciita	1.61227	8.15067	2.33782	0.00300148	0.000560047
Dthd1	4.78679	21.2749	2.15202	0.00088244	0.000145269
Mgl2	16.1945	11213.7	9.43554	0	0
Pclo	4.75983	23.414	2.29839	0.000668901	0.00010771
Flt1	477.473	2940.05	2.62235	1.50994e-54	1.98362e-56
Ugp2	3267.23	7223.23	1.14458	4.71004e-74	4.15931e-76
Tmtc1	119.026	689.274	2.5338	6.5113e-50	9.37031e-52
Hr	134.014	323.722	1.27238	8.83325e-18	3.84724e-19
Sprn	9.95051	26.9751	1.43878	0.00416202	0.000808129
Hsd11b1	80.7061	2159.6	4.74195	2.4933e-249	2.99e-252
Col24a1	940.082	5552.04	2.56216	1.1506e-100	6.46e-103
Mmp27	77.0841	291.273	1.91786	8.42173e-30	2.21274e-31
Arrdc4	906.242	2186.08	1.27038	2.30127e-52	3.14864e-54
2610528A11Rik	38.7044	611.97	3.98289	6.51177e-95	3.97557e-97
D8Ertd82e	1378.33	3762.59	1.44881	2.05546e-47	3.10364e-49
Pparg	276.254	924.26	1.7423	7.93861e-46	1.24196e-47
Mgst1	2327.73	4700	1.01374	1.91029e-26	5.65433e-28
Ptgir	307.088	827.823	1.43067	4.72624e-36	9.73845e-38
Slc34a2	1.54325	6.0388	1.96829	0.0197786	0.00468995
Foxo6	7.8459	39.7958	2.3426	1.09603e-06	1.16384e-07
Cpxm1	3428.43	11596.8	1.7581	8.343e-109	4.2295e-111
Ahr	399.728	1153.42	1.52882	4.47129e-30	1.1553e-31
Add3	1955.38	6366.94	1.70315	2.88687e-79	2.31327e-81
Scin	18.9971	40.7132	1.09972	0.0112131	0.00245228
Clcn3	806.131	1616.1	1.00343	8.83876e-23	3.03539e-24
Eya4	277.89	662.228	1.25281	1.88998e-08	1.6556e-09
Sphkap	19.9619	98.1467	2.29769	1.71073e-12	1.03045e-13
Tnfsf13b	86.5082	497.196	2.52291	2.69243e-65	2.77389e-67
Ncald	51.114	103.844	1.02263	0.00082685	0.000135577
Col6a5	113.394	33183.6	8.19299	1.2685e-54	1.65952e-56
Gm5468	3.15312	15.8454	2.32921	0.000232387	3.43291e-05
Matk	20.6574	138.576	2.74594	2.42978e-21	8.9668e-23
Serpinb6c	37.7883	91.0727	1.26908	0.000123954	1.75069e-05
Mylk	1972.65	6690.15	1.7619	9.2968e-71	8.51383e-73
Dmtn	75.029	236.655	1.65726	3.5863e-22	1.26679e-23
Jun	2932.14	11106.4	1.92136	2.5044e-220	4.0955e-223
Cxcl13	1.08402	11.1983	3.36881	7.35896e-06	8.65264e-07
Aif1l	95.4589	3990.3	5.38547	0	0
Epas1	1872.64	7755.54	2.05015	1.51208e-90	1.01382e-92
Kitl	448.645	2154.45	2.26367	1.1657e-55	1.48691e-57
Azin2	1442.39	3158.05	1.13057	2.91818e-40	5.34482e-42
Sobp	42.3262	172.107	2.02369	5.95867e-22	2.11777e-23
Mmp2	28292.4	76564.3	1.43626	2.7112e-123	1.0789e-125
Sntg1	6.30185	25.2548	2.00271	0.000137315	1.95614e-05
6430571L13Rik	6.48755	19.9117	1.61787	0.0043161	0.000840398
Fap	591.155	1395.71	1.23939	4.3665e-35	9.42565e-37
Fam81a	7.60919	31.9929	2.07194	1.43106e-05	1.75752e-06
Bhlhe40	3767.04	10922.2	1.53576	8.2067e-123	3.3104e-125
Slc36a2	6.05911	132.664	4.45253	4.47205e-32	1.08967e-33
Ephx2	98.5978	264.66	1.42451	8.70244e-19	3.58154e-20
Nat8f4	25.0418	52.5402	1.06909	0.00788273	0.00165432
Mfsd4b3	34.819	74.8455	1.10404	0.00053971	8.53769e-05
Tmem132c	6.99987	18.5171	1.40346	0.0133921	0.00300615
Ren1	0.91867	3.92716	2.09587	0.0148735	0.00340116
Il15	62.9921	138.332	1.13489	7.60831e-06	8.97901e-07
Dtx4	1848.39	4524.63	1.29153	9.41716e-34	2.15601e-35
Efcab1	1.40816	5.16799	1.8758	0.0273866	0.00680747
Mgll	320.805	739.435	1.20473	7.66413e-28	2.16827e-29
4930512J16Rik	1.24069	17.4265	3.81207	1.29105e-07	1.23651e-08
Tmc8	69.475	166.974	1.26506	1.49689e-10	1.05341e-11
Lrrtm1	4.98439	18.6559	1.90414	0.0012017	0.000203657
Gsn	13317.3	32034.1	1.2663	6.67215e-90	4.5463e-92
Kcnq4	18.8061	53.607	1.51122	1.71753e-05	2.13275e-06
Tgm2	2813.76	6678.27	1.24697	1.35211e-68	1.28983e-70
Xpnpep2	27.041	85.2179	1.65601	5.7525e-09	4.77259e-10
Tnfsf8	34.1479	92.6273	1.43964	1.01026e-06	1.07001e-07
Stk32a	23.2528	49.4721	1.08921	0.0105311	0.00228762
Pex5l	5.84858	18.952	1.69619	0.00975052	0.00209999
Ms4a8a	2.22118	36.4007	4.03456	1.24265e-11	7.95244e-13
Clec7a	254.885	2617.37	3.3602	1.0611e-182	2.6029e-185
Ido2	15.6924	56.5163	1.8486	7.31244e-08	6.82411e-09
Tdo2	3.93553	150.994	5.26179	1.40975e-34	3.12766e-36
Gm13889	23.0726	97.3414	2.07688	1.66191e-10	1.17588e-11
Fgf11	139.47	594.879	2.09264	2.86409e-44	4.63687e-46
Sorcs1	27.9626	119.514	2.09561	5.5579e-12	3.45986e-13
Ly6c1	553.926	1882.45	1.76485	2.78267e-45	4.3837e-47
Acss1	214.587	563.169	1.392	1.82911e-24	5.87269e-26
1700003F12Rik	18.5007	83.9589	2.1821	3.64592e-11	2.43061e-12
C1qtnf1	1025.37	2106.98	1.03904	1.59928e-21	5.81191e-23
Loxl3	4947.81	18320.1	1.88856	5.1159e-230	7.5295e-233
U90926	1.43112	4.79554	1.74455	0.0474232	0.0129331
Mpzl2	4.18293	11.1797	1.4183	0.0482667	0.0132063
Dmp1	1.51001	114.337	6.24258	1.65216e-26	4.87228e-28
Adm2	352.979	830.014	1.23355	1.12366e-13	6.27217e-15
Mcf2l	50.4133	306.423	2.60365	7.08351e-47	1.08116e-48
Selenbp2	10.7872	53.0031	2.29676	2.10367e-09	1.65702e-10
Cpe	3184.83	9657.29	1.6004	7.16184e-94	4.56765e-96
Snhg11	281.42	625.835	1.15306	7.89779e-21	2.97055e-22
Sbk2	3.38594	12.761	1.91411	0.0047096	0.00092626
Gm17769	6.98748	16.5057	1.24012	0.0439342	0.0118427
Itgax	176.262	3015.23	4.09648	1.3226e-239	1.8024e-242
Bcl2a1a	9.20155	47.9798	2.38248	2.5969e-06	2.88214e-07
Slc16a12	251.537	861.142	1.77548	2.52812e-43	4.18942e-45
Dlx3	4.04016	23.2055	2.52199	3.10974e-05	3.9819e-06
