# Supplementary material for: H19X-encoded microRNAs induced by IL-4 in adipocyte precursors regulate proliferation to facilitate differentiation
Source: Biol Direct. 2023 Jun 15;18:32. doi: 10.1186/s13062-023-00388-4 (PMC10273709; doi:10.1186/s13062-023-00388-4)
Supplement: Supplementary file 3 — Additional file. 3. Table s2 [file 13062_2023_388_MOESM3_ESM.xlsx]

## Sheet: Sheet1
Table S2. miRNA expression analysis of small RNA-seq data
Mature miRNA	Normalized expression				Fold change	raw.pval	bh.pval
	control_1	control_2	IL-4_1	IL-4_2	IL-4/Control	IL-4/Control	IL-4/Control
mmu-miR-503-5p	8.21565	7.97364	9.11658	9.03406	2.72402	1.09742e-09	7.60808e-07
mmu-miR-450b-5p	13.0758	12.8004	14.1166	13.7669	2.65506	2.06461e-09	7.60808e-07
mmu-miR-351-3p	7.22372	7.13245	8.02356	7.95714	2.37941	2.93149e-07	5.40127e-05
mmu-miR-147-3p	7.58037	7.28915	8.3892	8.18982	2.356	9.04358e-07	0.000111085
mmu-miR-542-3p	13.1209	13.0356	14.0029	13.7651	2.28813	3.33098e-08	8.18311e-06
mmu-miR-450a-5p	12.7001	12.5869	13.4885	13.2756	2.13257	4.25753e-07	6.27559e-05
mmu-miR-322-3p	13.5138	13.5195	14.1954	14.1421	1.97629	1.64756e-06	0.000173464
mmu-miR-322-5p	16.2499	15.7632	16.9266	16.5809	1.94472	0.000120553	0.00888476
mmu-miR-1298-5p	7.18946	7.18561	7.77101	7.83781	1.93347	0.000101593	0.00831934
mmu-miR-503-3p	9.60537	9.71754	10.0931	10.4349	1.84558	0.000136793	0.00916512
mmu-miR-450a-1-3p	5.54271	5.50411	6.03538	6.10001	1.83093	0.00173356	0.0982795
mmu-miR-351-5p	16.8766	16.7303	17.3585	17.4095	1.81457	4.2093e-05	0.00387782
mmu-miR-455-5p	10.0446	10.0725	10.6824	10.4794	1.7196	0.000350419	0.0215216
mmu-miR-450b-3p	7.39499	7.44901	7.91172	7.86827	1.64224	0.00311358	0.163908
mmu-miR-1933-3p	6.35644	6.50689	6.7704	6.96356	1.58216	0.0129558	0.477422
mmu-miR-196b-3p	6.75226	6.59348	7.23587	6.97823	1.57566	0.0128079	0.477422
mmu-miR-362-3p	11.135	11.1495	11.8905	11.2869	1.57298	0.00822151	0.378826
mmu-miR-448-3p	4.21357	4.26019	4.47566	4.73355	1.52069	0.0314665	0.828244
mmu-miR-138-5p	7.90696	7.95737	8.18746	8.43044	1.48498	0.0177879	0.595896
mmu-miR-690	7.29723	7.59515	7.70577	7.97343	1.47204	0.0300745	0.828244
mmu-miR-222-5p	8.68407	8.72363	8.98011	9.1589	1.46619	0.0154425	0.541957
mmu-miR-694	3.26787	3.16363	3.86242	3.29561	1.46378	0.0249786	0.772757
mmu-miR-708-3p	8.22286	8.31453	8.64525	8.5477	1.4077	0.0330663	0.840341
mmu-miR-16-1-3p	9.62721	9.82217	10.154	9.96821	1.40409	0.030619	0.828244
mmu-miR-3092-3p	3.72828	3.66318	4.12054	3.85513	1.40059	0.0700558	0.99599
mmu-miR-5100	5.83562	5.9908	6.11898	6.33227	1.39416	0.0835295	0.99599
mmu-miR-542-5p	8.12965	8.19801	8.36562	8.57337	1.37794	0.0506766	0.99599
mmu-miR-34a-3p	5.67729	6.00224	6.06991	6.25257	1.37177	0.104426	0.99599
mmu-miR-146a-5p	6.896	6.98972	7.34775	7.1327	1.36886	0.0786201	0.99599
mmu-miR-155-3p	5.45308	5.18606	5.77093	5.478	1.36878	0.112249	0.99599
mmu-miR-216a-5p	2.84048	2.91805	3.058	3.20407	1.34072	0.0733732	0.99599
mmu-miR-669d-5p	5.9568	5.98181	6.1279	6.33136	1.32917	0.135745	0.99599
mmu-miR-128-1-5p	8.57456	8.81149	9.02256	8.93142	1.32619	0.0812876	0.99599
mmu-miR-5103	2.92724	2.97192	3.30904	3.06674	1.32301	0.0924073	0.99599
mmu-miR-9-5p	10.6845	10.7288	11.0202	10.9201	1.31765	0.060257	0.99599
mmu-miR-154-3p	5.36132	5.33342	5.81434	5.3727	1.31259	0.168946	0.99599
mmu-miR-107-3p	13.2644	13.475	13.6833	13.591	1.30581	0.0745668	0.99599
mmu-miR-1264-3p	2.89678	2.80209	3.11203	3.03697	1.30344	0.106427	0.99599
mmu-miR-34a-5p	13.0465	12.9401	13.2776	13.2184	1.2999	0.0694127	0.99599
mmu-miR-344-3p	3.626	3.51299	3.67242	3.92288	1.29635	0.153761	0.99599
mmu-miR-101b-5p	2.5817	2.55097	3.00273	2.59173	1.29505	0.0878509	0.99599
mmu-miR-34b-5p	13.0243	12.7166	13.4337	12.7999	1.2847	0.156215	0.99599
mmu-miR-433-5p	5.8958	5.99477	6.30257	6.0511	1.28365	0.193669	0.99599
mmu-miR-1197-3p	6.04903	5.9152	6.2415	6.1864	1.28295	0.190286	0.99599
mmu-miR-27a-5p	11.1471	11.2918	11.5148	11.4056	1.27846	0.0986278	0.99599
mmu-miR-1298-3p	3.38818	3.33242	3.51371	3.61987	1.27754	0.170851	0.99599
mmu-miR-335-3p	8.48357	8.37385	8.67352	8.6464	1.27223	0.129711	0.99599
mmu-miR-455-3p	9.46475	9.49698	9.77019	9.64772	1.26932	0.116308	0.99599
mmu-miR-7667-3p	3.7452	3.83541	3.98268	4.01037	1.26884	0.205025	0.99599
mmu-miR-221-3p	15.1388	15.1157	15.3863	15.3226	1.26794	0.0949374	0.99599
mmu-miR-382-3p	9.41873	9.39874	9.64468	9.62606	1.26773	0.11458	0.99599
mmu-miR-1927	2.75572	2.71987	2.81255	3.06099	1.26521	0.13979	0.99599
mmu-miR-1933-5p	2.94384	3.09091	3.2039	3.24854	1.25934	0.163396	0.99599
mmu-miR-19b-1-5p	4.66844	4.46801	4.85666	4.70537	1.25834	0.242899	0.99599
mmu-miR-331-5p	6.62176	6.59838	6.69401	6.94749	1.25764	0.21236	0.99599
mmu-miR-5099	12.7049	13.0315	12.8985	13.2978	1.24876	0.183455	0.99599
mmu-miR-103-3p	16.9857	17.0378	17.3475	17.1007	1.24869	0.138234	0.99599
mmu-miR-6967-5p	3.43504	3.27534	3.5277	3.57886	1.24851	0.209882	0.99599
mmu-miR-493-5p	7.22199	7.32073	7.54087	7.41811	1.24586	0.204049	0.99599
mmu-miR-190a-5p	9.02556	8.83795	9.33166	8.95027	1.2425	0.198221	0.99599
mmu-miR-33-5p	8.62079	8.64604	8.77952	8.89882	1.2418	0.168839	0.99599
mmu-miR-219a-5p	8.25135	8.12203	9.96075	8.11414	1.24119	0.136212	0.99599
mmu-miR-101b-3p	14.0068	14.2149	14.3671	14.2796	1.23513	0.156771	0.99599
mmu-miR-204-5p	4.71512	4.74042	4.85752	4.96441	1.23111	0.293375	0.99599
mmu-miR-3110-5p	3.63006	3.63415	3.80456	3.8082	1.23081	0.261986	0.99599
mmu-miR-199b-5p	14.215	13.8241	14.5629	13.8856	1.23026	0.250184	0.99599
mmu-miR-374c-3p	8.73937	8.85059	8.97602	9.01301	1.22907	0.186538	0.99599
mmu-miR-466d-5p	4.72184	4.81173	5.07462	4.8196	1.22379	0.306971	0.99599
mmu-miR-466n-5p	4.72184	4.81173	5.07462	4.8196	1.22379	0.306971	0.99599
mmu-miR-350-5p	10.0837	10.1909	10.3423	10.3245	1.22378	0.17442	0.99599
mmu-miR-341-3p	11.6952	12.0734	11.9726	12.2343	1.22198	0.223103	0.99599
mmu-miR-450a-2-3p	3.68262	3.44342	3.83491	3.67359	1.21907	0.269456	0.99599
mmu-miR-712-5p	3.68801	3.66502	3.77563	3.90433	1.21227	0.299313	0.99599
mmu-miR-181b-2-3p	6.22536	6.20476	6.47337	6.30981	1.21185	0.306229	0.99599
mmu-miR-873a-5p	3.67788	3.58545	3.74032	3.8541	1.21175	0.297329	0.99599
mmu-miR-217-5p	3.16696	3.21818	3.30819	3.39172	1.20597	0.281104	0.99599
mmu-miR-5121	8.46945	8.67472	8.67768	8.83382	1.20264	0.257943	0.99599
mmu-miR-127-5p	11.3386	11.3863	11.6917	11.3758	1.20048	0.24094	0.99599
mmu-miR-466a-5p	3.01129	3.01798	3.37213	2.97546	1.20047	0.264059	0.99599
mmu-miR-532-5p	15.0608	15.266	15.2878	15.4055	1.19977	0.223138	0.99599
mmu-miR-3963	3.91121	3.80966	3.83428	4.20708	1.19935	0.326887	0.99599
mmu-miR-483-3p	2.33917	2.25228	2.34585	2.56146	1.19756	0.207064	0.99599
mmu-miR-1188-5p	2.72941	2.66329	2.72931	2.96856	1.19512	0.255615	0.99599
mmu-miR-201-5p	2.57938	2.68763	2.94089	2.64641	1.19509	0.239452	0.99599
mmu-miR-181b-1-3p	8.32209	8.59737	8.52952	8.75497	1.19493	0.29075	0.99599
mmu-miR-3061-3p	5.85145	5.80998	5.81193	6.16298	1.19455	0.360971	0.99599
mmu-miR-652-5p	5.73598	5.54545	5.90507	5.70994	1.19398	0.364095	0.99599
mmu-miR-410-5p	3.79269	3.89477	4.02109	3.96591	1.18714	0.362248	0.99599
mmu-miR-5128	3.59621	3.80374	3.81357	3.90551	1.18595	0.351556	0.99599
mmu-miR-219c-3p	4.11237	4.30465	4.39249	4.34055	1.18583	0.37733	0.99599
mmu-miR-467d-5p	6.94189	6.1757	6.84083	6.81702	1.18429	0.389128	0.99599
mmu-miR-7237-3p	4.91235	4.7583	4.93655	5.03831	1.18172	0.399021	0.99599
mmu-miR-9-3p	6.03896	6.0464	6.2453	6.14286	1.17954	0.383854	0.99599
mmu-miR-337-3p	9.38926	9.38695	9.67078	9.41443	1.17941	0.29581	0.99599
mmu-miR-369-3p	9.83581	9.84305	10.0008	9.99328	1.17939	0.265761	0.99599
mmu-miR-466p-5p	4.53525	4.53724	4.96524	4.37799	1.17791	0.395636	0.99599
mmu-miR-7664-3p	2.31447	2.31523	2.35321	2.54719	1.17768	0.260541	0.99599
mmu-miR-412-5p	6.11892	5.7858	6.20668	6.0371	1.17743	0.399973	0.99599
mmu-miR-378a-5p	9.29941	9.30313	9.44663	9.46639	1.17689	0.281179	0.99599
mmu-miR-149-3p	2.08596	2.12178	2.26496	2.20664	1.1765	0.244801	0.99599
mmu-miR-376c-5p	4.08051	3.84587	4.26541	3.95456	1.1715	0.396152	0.99599
mmu-miR-188-5p	9.78177	9.72367	9.82177	9.98451	1.17149	0.299069	0.99599
mmu-miR-669l-5p	4.41525	4.38998	4.47762	4.59859	1.16879	0.426	0.99599
mmu-miR-23b-5p	3.56453	3.52166	3.71589	3.6332	1.16791	0.395272	0.99599
mmu-miR-8097	4.32788	4.42008	4.52397	4.49758	1.16701	0.429937	0.99599
mmu-miR-3968	9.6848	9.83973	9.60066	10.1809	1.1654	0.381469	0.99599
mmu-miR-155-5p	11.8416	11.652	11.8961	11.9041	1.16466	0.304825	0.99599
mmu-miR-1931	2.32783	2.26959	2.36182	2.48856	1.1646	0.295085	0.99599
mmu-miR-7226-3p	1.85071	1.86138	1.97881	1.97325	1.16456	0.249069	NA
mmu-miR-15a-3p	7.67961	7.78553	7.95276	7.80213	1.16354	0.368434	0.99599
mmu-miR-6238	4.01237	4.2339	4.11865	4.4096	1.16224	0.427587	0.99599
mmu-miR-410-3p	13.9199	14.209	14.1583	14.2891	1.16192	0.331828	0.99599
mmu-miR-106b-5p	13.8418	13.1989	14.301	13.474	1.16127	0.415408	0.99599
mmu-miR-141-3p	5.41168	5.26884	5.44067	5.51411	1.16082	0.448695	0.99599
mmu-miR-222-3p	13.4938	13.5162	13.6566	13.637	1.15924	0.297994	0.99599
mmu-miR-21a-3p	15.6475	15.9293	15.8228	16.0607	1.15906	0.348827	0.99599
mmu-miR-147-5p	1.90166	1.85136	1.99697	1.99132	1.15746	0.269222	NA
mmu-miR-7a-5p	11.5126	11.1648	11.6351	11.3566	1.15704	0.373915	0.99599
mmu-miR-3102-3p.2-3p	5.74936	5.89118	5.88147	6.02935	1.15661	0.45156	0.99599
mmu-miR-3075-5p	3.31268	3.17918	3.34076	3.4062	1.15637	0.404048	0.99599
mmu-miR-451a	5.64279	5.50224	5.57527	5.83062	1.15562	0.460824	0.99599
mmu-miR-671-3p	11.426	11.4837	11.418	11.7545	1.15458	0.360189	0.99599
mmu-miR-219a-1-3p	6.82123	6.95412	6.97903	7.07135	1.1545	0.42189	0.99599
mmu-miR-378b	9.48849	9.68861	9.78252	9.68169	1.15296	0.360526	0.99599
mmu-miR-877-3p	5.62446	5.63611	5.67808	5.83275	1.14986	0.473169	0.99599
mmu-miR-101a-3p	16.2263	16.4177	16.5482	16.3728	1.14904	0.356419	0.99599
mmu-miR-101c	16.2359	16.4284	16.5575	16.3825	1.14817	0.359137	0.99599
mmu-miR-3072-3p	5.18027	5.14627	5.19197	5.37766	1.14806	0.484987	0.99599
mmu-miR-1231-5p	2.72965	2.77052	2.90847	2.81959	1.14801	0.389908	0.99599
mmu-miR-491-3p	4.02945	4.08846	4.15796	4.19814	1.14778	0.472793	0.99599
mmu-miR-466m-5p	5.07625	4.78897	5.12231	5.01918	1.14748	0.487027	0.99599
mmu-miR-669m-5p	5.07625	4.78897	5.12231	5.01918	1.14748	0.487027	0.99599
mmu-miR-192-5p	15.1318	15.354	15.3071	15.4586	1.14739	0.363662	0.99599
mmu-miR-29c-3p	10.7283	10.602	10.8782	10.7148	1.14588	0.367462	0.99599
mmu-miR-340-5p	14.1197	14.3998	14.3904	14.4193	1.14544	0.373055	0.99599
mmu-miR-879-5p	2.82956	2.7599	2.87532	2.93975	1.14538	0.401925	0.99599
mmu-miR-1912-3p	3.24161	3.16073	3.36305	3.26811	1.14534	0.434254	0.99599
mmu-miR-7679-5p	3.45934	3.39419	3.7313	3.34903	1.14304	0.443612	0.99599
mmu-miR-6948-3p	3.8772	3.92675	3.95631	4.07646	1.14261	0.480909	0.99599
mmu-miR-299a-3p	11.6073	11.6567	11.7915	11.7278	1.14218	0.357246	0.99599
mmu-miR-299b-3p	11.5983	11.6549	11.7822	11.7251	1.14124	0.360269	0.99599
mmu-miR-297a-5p	5.4469	5.31492	5.41261	5.58765	1.14066	0.503874	0.99599
mmu-miR-574-5p	11.133	11.2528	11.1885	11.4456	1.14023	0.394548	0.99599
mmu-miR-187-3p	6.39821	6.37938	6.44056	6.57362	1.13842	0.484665	0.99599
mmu-miR-674-3p	10.4658	10.4628	10.6248	10.5482	1.13663	0.382993	0.99599
mmu-miR-540-5p	8.10143	8.15589	8.28661	8.21216	1.13529	0.433278	0.99599
mmu-miR-3069-5p	2.1963	2.1386	2.33548	2.20436	1.13218	0.379492	0.99599
mmu-miR-7a-1-3p	8.85086	8.8122	9.06059	8.83081	1.13098	0.442267	0.99599
mmu-miR-3535	10.9002	10.6329	11.084	10.6854	1.13049	0.461677	0.99599
mmu-miR-674-5p	9.04861	8.98021	8.98737	9.26359	1.1295	0.450583	0.99599
mmu-miR-466c-5p	7.41708	7.07424	7.55641	7.18247	1.1292	0.511346	0.99599
mmu-miR-378d	10.8392	10.9568	11.0193	11.0148	1.12908	0.408494	0.99599
mmu-miR-20a-5p	11.6906	11.3615	11.8277	11.4722	1.12717	0.470991	0.99599
mmu-let-7f-2-3p	10.0538	9.96073	10.2262	10.0144	1.12716	0.43755	0.99599
mmu-miR-1943-3p	3.31074	3.20066	3.19226	3.52594	1.12536	0.486607	0.99599
mmu-miR-22-5p	10.4667	10.4307	10.5485	10.5746	1.12495	0.420977	0.99599
mmu-miR-679-5p	9.92146	9.88708	10.065	9.96423	1.12297	0.438215	0.99599
mmu-miR-494-5p	3.19021	3.11	3.20005	3.29403	1.12164	0.504032	0.99599
mmu-miR-1948-3p	7.08263	7.14078	7.22352	7.20942	1.11727	0.525052	0.99599
mmu-miR-667-5p	5.56089	5.4842	5.6026	5.64324	1.11711	0.570858	0.99599
mmu-miR-7040-5p	2.6414	2.68339	2.67258	2.83501	1.11641	0.48051	0.99599
mmu-miR-431-3p	7.20579	7.46676	7.37293	7.52792	1.11639	0.534265	0.99599
mmu-miR-770-3p	4.45242	4.4933	4.46106	4.67195	1.11562	0.57648	0.99599
mmu-miR-27a-3p	16.1721	16.1522	16.2434	16.2904	1.11536	0.441211	0.99599
mmu-miR-196a-2-3p	10.3467	10.1914	10.4817	10.2642	1.1139	0.487308	0.99599
mmu-miR-1839-5p	11.8255	11.9686	11.9766	12.031	1.11363	0.462913	0.99599
mmu-miR-98-5p	14.6824	14.9256	14.8578	14.9747	1.11317	0.479111	0.99599
mmu-miR-376a-3p	8.94927	8.73697	9.05512	8.8413	1.11205	0.515839	0.99599
mmu-miR-8112	7.94083	7.89916	7.93773	8.09279	1.10839	0.534954	0.99599
mmu-miR-700-3p	8.51697	8.48837	8.43127	8.75182	1.10793	0.538652	0.99599
mmu-miR-350-3p	10.8032	10.6994	11.0313	10.6468	1.10745	0.527992	0.99599
mmu-miR-339-5p	9.76313	9.98471	9.98121	9.97934	1.10738	0.508959	0.99599
mmu-miR-485-3p	9.23941	9.21317	9.3028	9.34273	1.10659	0.505292	0.99599
mmu-miR-6952-5p	1.94707	2.01011	2.07445	2.0456	1.10504	0.4576	NA
mmu-miR-128-3p	11.5058	11.4683	11.4975	11.6626	1.10405	0.502816	0.99599
mmu-miR-296-5p	10.4878	10.4961	10.5612	10.6113	1.10383	0.499487	0.99599
mmu-miR-30f	2.15665	2.03995	2.1875	2.18084	1.10251	0.476997	0.99599
mmu-miR-380-3p	10.0903	9.93753	10.1022	10.1195	1.10236	0.518233	0.99599
mmu-miR-381-5p	2.42846	2.50396	2.51871	2.57508	1.10214	0.51764	0.99599
mmu-miR-7064-5p	1.89637	1.81308	2.01214	1.85853	1.10061	0.457222	NA
mmu-miR-467e-3p	1.4984	1.51169	1.63117	1.53008	1.10008	0.426517	NA
mmu-miR-7646-5p	3.92606	4.03031	4.06277	4.0607	1.09928	0.618767	0.99599
mmu-miR-1191a	5.74306	5.7702	6.00037	5.67061	1.09911	0.628553	0.99599
mmu-miR-130b-3p	8.82067	8.91088	8.95396	8.96092	1.09904	0.543205	0.99599
mmu-miR-381-3p	13.731	13.9923	13.8988	14.0243	1.09799	0.540875	0.99599
mmu-miR-3074-1-3p	6.07947	5.8795	5.96315	6.17004	1.09753	0.629368	0.99599
mmu-miR-130b-5p	5.30113	5.41955	5.38774	5.50023	1.09561	0.642862	0.99599
mmu-miR-7083-5p	2.62604	2.61305	2.67851	2.7085	1.09498	0.562538	0.99599
mmu-miR-497a-3p	3.50722	3.36806	3.54698	3.48929	1.09469	0.612718	0.99599
mmu-miR-380-5p	6.05192	6.03487	6.18591	6.06477	1.09442	0.63523	0.99599
mmu-miR-1912-5p	1.55477	1.50599	1.65311	1.55243	1.09422	0.454493	NA
mmu-miR-702-5p	3.61182	3.95605	3.83667	3.93274	1.09324	0.621168	0.99599
mmu-miR-1929-5p	4.79482	4.92757	4.95882	4.92719	1.09242	0.655275	0.99599
mmu-miR-7093-5p	2.24607	2.15566	2.37916	2.17229	1.09162	0.529602	0.99599
mmu-miR-7654-5p	1.87922	1.94357	2.03484	1.93179	1.09157	0.505457	NA
mmu-miR-211-5p	2.87631	3.06033	2.96192	3.13267	1.08884	0.597792	0.99599
mmu-miR-1195	3.25924	3.4864	3.38186	3.52735	1.08801	0.625761	0.99599
mmu-miR-6418-3p	3.71425	3.7924	3.8214	3.83079	1.08784	0.651252	0.99599
mmu-miR-195a-3p	7.71379	7.808	7.77656	7.90414	1.08776	0.616057	0.99599
mmu-miR-6967-3p	1.73279	1.71129	1.77514	1.80134	1.08726	0.511968	NA
mmu-miR-188-3p	8.18721	7.87332	8.23836	7.99939	1.08656	0.633169	0.99599
mmu-miR-466d-3p	4.90938	5.08392	5.13206	5.01829	1.0862	0.676345	0.99599
mmu-miR-3068-3p	9.90493	9.88102	10.0132	9.92993	1.08618	0.579578	0.99599
mmu-miR-7655-3p	1.1049	1.0921	1.1839	1.13939	1.0853	0.448843	NA
mmu-miR-673-5p	12.057	12.0299	12.2083	12.026	1.08283	0.590193	0.99599
mmu-miR-152-3p	13.9426	13.9419	13.9904	14.0459	1.08257	0.576862	0.99599
mmu-miR-338-5p	2.0761	2.10552	2.05974	2.25124	1.08138	0.563852	0.99599
mmu-miR-1934-3p	2.0672	2.09653	2.13458	2.15462	1.08138	0.573306	NA
mmu-miR-195a-5p	11.842	11.448	11.7788	11.7042	1.07898	0.63706	0.99599
mmu-miR-6933-5p	1.05882	1.04625	1.08025	1.14292	1.07859	0.475562	NA
mmu-miR-7081-3p	4.2647	4.04921	4.09679	4.35226	1.07703	0.696652	0.99599
mmu-miR-300-3p	14.2554	14.2816	14.3696	14.3065	1.0754	0.609581	0.99599
mmu-miR-152-5p	13.4249	13.5286	13.557	13.5359	1.07352	0.621464	0.99599
mmu-miR-7655-5p	4.32509	4.14715	4.29147	4.31184	1.0721	0.718918	0.99599
mmu-miR-500-3p	10.6018	10.6306	10.6814	10.6836	1.0715	0.635561	0.99599
mmu-miR-7653-5p	2.01525	2.04563	2.18919	1.98264	1.07122	0.606656	NA
mmu-miR-136-3p	14.3446	14.5427	14.4296	14.597	1.07119	0.648359	0.99599
mmu-miR-543-3p	8.01118	7.93566	8.0739	8.00289	1.07083	0.676718	0.99599
mmu-miR-326-3p	8.48574	8.26307	8.52815	8.35948	1.07069	0.680671	0.99599
mmu-miR-361-3p	11.0209	10.8302	11.1209	10.8577	1.07036	0.665489	0.99599
mmu-miR-129-5p	10.009	10.078	10.1666	10.0493	1.07007	0.651831	0.99599
mmu-miR-142a-5p	3.94564	4.14405	4.14398	4.0714	1.06773	0.730171	0.99599
mmu-miR-135a-5p	5.8509	5.08458	5.79436	5.41301	1.06757	0.739138	0.99599
mmu-miR-6955-5p	1.29432	1.30873	1.28502	1.42354	1.06716	0.557909	NA
mmu-miR-466k	3.40448	3.31456	3.51339	3.31341	1.06704	0.7117	0.99599
mmu-miR-7035-3p	2.34948	2.22896	2.37467	2.31777	1.06702	0.652378	0.99599
mmu-miR-669o-5p	5.36312	5.25816	5.53869	5.18107	1.06687	0.743654	0.99599
mmu-miR-6925-5p	2.58613	2.51805	2.65907	2.55172	1.06684	0.67319	0.99599
mmu-let-7i-5p	18.2029	18.4348	18.304	18.4692	1.06678	0.670857	0.99599
mmu-miR-467c-3p	0.940074	0.927989	0.991178	0.975596	1.06653	0.532942	NA
mmu-miR-1198-5p	10.8473	10.8901	10.886	10.9737	1.06644	0.660232	0.99599
mmu-miR-677-5p	8.16759	8.03758	8.22843	8.09725	1.06503	0.702338	0.99599
mmu-miR-17-5p	11.8793	11.6866	11.9377	11.7517	1.06418	0.683695	0.99599
mmu-miR-6901-3p	2.97621	3.07624	2.94743	3.2071	1.06377	0.704835	0.99599
mmu-miR-7679-3p	3.86623	3.60508	3.71839	3.8808	1.06359	0.735274	0.99599
mmu-miR-194-5p	11.1383	11.0189	11.1728	11.099	1.0599	0.692961	0.99599
mmu-miR-547-3p	3.3334	3.22158	3.31195	3.34435	1.05922	0.742021	0.99599
mmu-miR-3473b	6.59864	7.13331	6.78652	7.11474	1.05896	0.765385	0.99599
mmu-miR-9769-3p	4.1911	4.11574	4.14678	4.25819	1.0588	0.766726	0.99599
mmu-miR-27b-5p	9.76354	9.97708	9.85343	10.0056	1.05857	0.716076	0.99599
mmu-miR-760-3p	3.03525	2.95626	3.02247	3.06581	1.05853	0.73379	0.99599
mmu-miR-877-5p	6.89773	6.89404	6.91017	6.98568	1.0583	0.750333	0.99599
mmu-miR-376b-3p	9.16916	9.21294	9.18655	9.30128	1.05818	0.713425	0.99599
mmu-miR-3081-3p	4.37856	4.42148	4.57269	4.31555	1.05774	0.773008	0.99599
mmu-miR-29c-5p	8.81621	8.2455	8.79733	8.4367	1.05767	0.759523	0.99599
mmu-miR-30e-3p	12.9892	13.0036	13.0231	13.0768	1.05761	0.694477	0.99599
mmu-miR-3112-3p	1.47188	1.51234	1.52046	1.55211	1.05731	0.639774	NA
mmu-miR-337-5p	11.0894	11.1553	11.1488	11.2035	1.0573	0.701721	0.99599
mmu-miR-377-5p	7.38402	7.19119	7.46429	7.21064	1.05622	0.75925	0.99599
mmu-miR-23a-5p	4.2409	4.08383	4.28236	4.13878	1.0546	0.782001	0.99599
mmu-miR-379-5p	12.8977	12.9751	12.864	13.1014	1.05457	0.724288	0.99599
mmu-miR-7032-3p	1.53156	1.51123	1.54674	1.5785	1.05367	0.665525	NA
mmu-miR-27b-3p	18.9818	19.0826	18.979	19.1799	1.05333	0.726441	0.99599
mmu-miR-1956	1.17836	1.19337	1.16946	1.28525	1.05319	0.631077	NA
mmu-miR-221-5p	12.5672	11.7679	12.715	11.931	1.05207	0.774685	0.99599
mmu-miR-7064-3p	0.788709	0.77709	0.869551	0.772973	1.05105	0.610687	NA
mmu-miR-26a-2-3p	8.81461	9.06591	9.03527	8.95858	1.05092	0.757999	0.99599
mmu-miR-145b	5.2981	5.32611	5.16191	5.52604	1.05062	0.803011	0.99599
mmu-miR-134-5p	12.2505	12.5407	12.3829	12.5232	1.05031	0.752217	0.99599
mmu-miR-493-3p	5.69257	5.61482	5.64508	5.74927	1.05016	0.801512	0.99599
mmu-miR-181a-2-3p	4.20738	4.39177	4.12874	4.53892	1.05009	0.797019	0.99599
mmu-miR-298-3p	3.12445	3.01646	2.98046	3.24088	1.04995	0.767331	0.99599
mmu-miR-1941-5p	1.72924	1.73491	1.74347	1.79774	1.04992	0.701868	NA
mmu-miR-708-5p	7.23221	7.17878	7.25188	7.24984	1.04944	0.78085	0.99599
mmu-miR-21b	6.93946	7.42378	7.01885	7.46099	1.04924	0.800702	0.99599
mmu-miR-127-3p	19.1679	19.3673	19.2488	19.3853	1.04874	0.750323	0.99599
mmu-miR-7068-3p	5.87895	6.13129	5.72775	6.31939	1.04863	0.809875	0.99599
mmu-miR-491-5p	5.14899	4.879	5.03929	5.09105	1.04775	0.81378	0.99599
mmu-miR-5122	3.47204	3.67455	3.5789	3.65842	1.04752	0.79622	0.99599
mmu-miR-3470a	5.70427	6.09572	5.80159	6.10884	1.04743	0.813537	0.99599
mmu-miR-6897-5p	0.748143	0.736804	0.770522	0.78471	1.04719	0.637075	NA
mmu-miR-339-3p	7.94363	7.9472	7.91783	8.05396	1.04615	0.784866	0.99599
mmu-miR-7668-5p	2.26085	2.14114	2.20615	2.27599	1.04572	0.750504	0.99599
mmu-miR-6904-3p	2.03126	1.94364	2.06279	1.98559	1.04474	0.745147	NA
mmu-miR-210-3p	12.7222	12.9867	12.9052	12.9078	1.04462	0.773518	0.99599
mmu-miR-33-3p	8.52432	8.78267	8.76189	8.64522	1.04413	0.792428	0.99599
mmu-miR-24-2-5p	13.9946	13.6844	14.0227	13.7503	1.04388	0.789046	0.99599
mmu-miR-370-5p	5.40393	5.66107	5.59262	5.56978	1.04335	0.829009	0.99599
mmu-miR-466i-3p	1.60696	1.67321	1.7107	1.63736	1.04329	0.72991	NA
mmu-miR-505-3p	5.97312	5.95981	6.23822	5.72012	1.04327	0.829186	0.99599
mmu-miR-7118-3p	0.711871	0.700731	0.704294	0.773269	1.043	0.659524	NA
mmu-miR-99b-3p	10.6351	10.8035	10.5864	10.915	1.04175	0.798707	0.99599
mmu-miR-421-5p	5.37822	5.3102	5.22579	5.51844	1.04118	0.838213	0.99599
mmu-miR-6959-5p	1.59645	1.66262	1.67261	1.65157	1.04113	0.742822	NA
mmu-miR-344b-3p	7.4813	7.7345	7.63108	7.67734	1.03962	0.822043	0.99599
mmu-miR-532-3p	10.2716	10.293	10.2605	10.3744	1.03889	0.797361	0.99599
mmu-miR-7648-3p	1.04863	1.06426	1.04013	1.13259	1.03871	0.716557	NA
mmu-miR-702-3p	1.58073	1.64685	1.62874	1.6599	1.03835	0.757864	NA
mmu-miR-148b-5p	10.6193	10.4144	10.7165	10.3745	1.03798	0.818672	0.99599
mmu-miR-466n-3p	2.89287	2.79023	2.90558	2.84202	1.03786	0.818725	0.99599
mmu-miR-6992-5p	2.10247	2.23954	2.11887	2.28818	1.0374	0.784966	0.99599
mmu-miR-652-3p	12.5407	12.647	12.4594	12.777	1.03598	0.820894	0.99599
mmu-miR-3102-5p	2.47872	2.54673	2.51117	2.57256	1.03589	0.816116	0.99599
mmu-miR-362-5p	10.1549	9.65315	10.1628	9.74162	1.03587	0.842866	0.99599
mmu-miR-3473a	4.95378	5.15627	4.98797	5.18761	1.03547	0.860303	0.99599
mmu-miR-409-3p	13.3288	13.3983	13.3024	13.4852	1.0353	0.814064	0.99599
mmu-miR-615-3p	11.843	11.9249	11.7459	12.0674	1.03524	0.824786	0.99599
mmu-miR-3062-5p	2.81969	2.89945	2.91924	2.85596	1.03417	0.836223	0.99599
mmu-miR-1960	3.78114	3.99325	3.87154	3.97095	1.03388	0.858207	0.99599
mmu-miR-15a-5p	13.6315	13.4457	13.5704	13.5796	1.03346	0.822847	0.99599
mmu-miR-301a-5p	5.75185	5.84411	5.6954	5.94817	1.03288	0.867993	0.99599
mmu-miR-5134-3p	1.62015	1.62655	1.60603	1.68967	1.03167	0.799741	NA
mmu-miR-378a-3p	17.1604	17.2842	17.2423	17.2662	1.03164	0.828549	0.99599
mmu-miR-670-3p	3.91939	3.89632	3.9848	3.88167	1.03123	0.87062	0.99599
mmu-miR-3970	4.1071	4.35617	4.22036	4.31163	1.03104	0.873502	0.99599
mmu-miR-7017-5p	1.37743	1.35785	1.33416	1.44967	1.0308	0.789247	NA
mmu-miR-6538	2.79772	2.87818	2.74294	2.97744	1.03039	0.849183	0.99599
mmu-miR-21c	6.89101	7.35133	6.92501	7.38432	1.03039	0.875317	0.99599
mmu-miR-328-5p	2.38884	2.238	2.35779	2.32695	1.03022	0.83606	0.99599
mmu-miR-497a-5p	11.0336	10.7343	10.9853	10.8604	1.0302	0.850021	0.99599
mmu-miR-301b-3p	6.86143	6.83109	7.02049	6.70765	1.03002	0.87212	0.99599
mmu-miR-218-2-3p	3.34618	3.32847	3.41798	3.30362	1.02989	0.867232	0.99599
mmu-miR-3064-3p	3.20867	3.33877	3.38571	3.20855	1.0296	0.865468	0.99599
mmu-miR-664-5p	8.61298	8.91911	8.6001	8.98072	1.0295	0.867044	0.99599
mmu-miR-185-3p	5.91073	6.18965	5.93831	6.21987	1.02939	0.881378	0.99599
mmu-miR-19a-3p	11.8115	10.7415	12.0028	10.7303	1.02802	0.850761	0.99599
mmu-miR-154-5p	9.79806	9.66328	9.79891	9.71802	1.02783	0.856929	0.99599
mmu-miR-18a-5p	10.1921	10.0593	10.3422	9.92838	1.02778	0.868499	0.99599
mmu-miR-5615-5p	5.18907	5.21481	5.15713	5.29141	1.0276	0.890451	0.99599
mmu-miR-6988-3p	1.59441	1.601	1.55051	1.68782	1.02756	0.820404	NA
mmu-miR-1954	1.71823	1.80947	1.70724	1.86561	1.02751	0.824013	NA
mmu-miR-7049-5p	0.519524	0.508962	0.512341	0.557144	1.02727	0.767314	NA
mmu-miR-377-3p	8.58779	8.07301	8.5914	8.14466	1.0271	0.884681	0.99599
mmu-miR-5624-3p	1.24654	1.28855	1.29635	1.27993	1.02671	0.814391	NA
mmu-miR-19b-3p	15.1825	14.2148	15.3854	14.1059	1.02613	0.863875	0.99599
mmu-miR-335-5p	8.50326	7.814	8.47807	7.94722	1.026	0.893132	0.99599
mmu-miR-1895	2.31914	2.36488	2.35293	2.37166	1.02519	0.8654	0.99599
mmu-miR-675-5p	2.18456	2.20669	2.19218	2.23893	1.02516	0.86117	0.99599
mmu-miR-6911-3p	3.05154	3.07024	3.1142	3.04764	1.02504	0.883652	0.99599
mmu-miR-194-2-3p	4.04695	4.09534	4.01081	4.16969	1.02494	0.897285	0.99599
mmu-miR-7680-5p	3.01465	2.95959	2.92589	3.08516	1.02384	0.886527	0.99599
mmu-miR-495-3p	8.35539	8.09272	8.24385	8.26483	1.02358	0.88883	0.99599
mmu-miR-501-5p	7.34182	7.2803	7.3452	7.32008	1.02306	0.89473	0.99599
mmu-miR-1957a	4.01091	4.36273	3.96401	4.43749	1.02286	0.901968	0.99599
mmu-miR-32-3p	5.61134	5.50366	5.59972	5.5579	1.02281	0.908168	0.99599
mmu-miR-669a-3p	10.6992	10.7634	10.5773	10.904	1.02234	0.888932	0.99599
mmu-miR-669o-3p	10.6992	10.7634	10.5773	10.904	1.02234	0.888932	0.99599
mmu-miR-452-5p	4.81826	4.82174	4.86467	4.81396	1.02228	0.911355	0.99599
mmu-miR-1943-5p	8.30107	8.35601	8.41866	8.27722	1.0221	0.892526	0.99599
mmu-let-7g-3p	8.56602	8.62668	8.65283	8.57998	1.02104	0.895119	0.99599
mmu-miR-675-3p	5.48047	5.04578	5.33559	5.27458	1.02078	0.917297	0.99599
mmu-miR-203-3p	7.51971	7.85502	7.67884	7.76411	1.02058	0.907495	0.99599
mmu-miR-24-1-5p	8.58102	8.24014	8.58783	8.27996	1.02051	0.907269	0.99599
mmu-miR-34c-5p	17.6543	17.5074	17.7269	17.4621	1.01995	0.897436	0.99599
mmu-miR-669p-3p	1.75418	1.78624	1.7965	1.77488	1.01986	0.87833	NA
mmu-miR-434-3p	14.8171	14.7661	14.6828	14.9223	1.0182	0.90425	0.99599
mmu-miR-3066-5p	6.66837	6.7907	6.77621	6.72067	1.01784	0.922362	0.99599
mmu-miR-1843a-5p	10.6255	11.002	10.7461	10.9431	1.0176	0.915031	0.99599
mmu-miR-3072-5p	2.05954	1.99948	1.97992	2.10697	1.01746	0.897598	NA
mmu-miR-183-5p	12.9583	12.8456	13.04	12.7852	1.01734	0.910205	0.99599
mmu-let-7a-1-3p	14.1093	13.8411	14.1313	13.8524	1.01709	0.915064	0.99599
mmu-let-7c-2-3p	14.1093	13.8411	14.1313	13.8524	1.01709	0.915064	0.99599
mmu-miR-6992-3p	1.52443	1.53143	1.51065	1.57135	1.01691	0.889082	NA
mmu-miR-140-3p	15.3211	15.4094	15.3323	15.43	1.01678	0.908105	0.99599
mmu-let-7g-5p	16.0953	16.2488	16.1741	16.2065	1.01608	0.912486	0.99599
mmu-miR-574-3p	12.6027	12.996	12.7594	12.9021	1.01441	0.929287	0.99599
mmu-miR-199a-3p	20.9542	21.0454	21.032	20.9962	1.01396	0.922641	0.99599
mmu-miR-199b-3p	20.9542	21.0454	21.032	20.9962	1.01396	0.922641	0.99599
mmu-miR-30b-3p	10.768	10.8532	10.705	10.9315	1.0135	0.930037	0.99599
mmu-miR-677-3p	1.65972	1.54444	1.63818	1.59144	1.01297	0.915269	NA
mmu-miR-7063-5p	1.5793	1.52603	1.5326	1.59356	1.0125	0.918129	NA
mmu-miR-467e-5p	6.71373	6.71887	6.66396	6.78715	1.01235	0.946106	0.99599
mmu-miR-329-5p	9.70203	9.37042	9.81789	9.2215	1.01189	0.947644	0.99599
mmu-miR-505-5p	2.49841	2.59006	2.58269	2.52556	1.01187	0.938218	0.99599
mmu-miR-344d-3p	10.3632	10.2419	10.3562	10.2729	1.01159	0.938628	0.99599
mmu-miR-93-5p	15.6923	15.6707	15.7213	15.6607	1.01032	0.942407	0.99599
mmu-miR-181a-1-3p	12.5086	12.5917	12.5414	12.58	1.01027	0.943331	0.99599
mmu-miR-1843b-5p	11.5749	11.9673	11.6858	11.904	1.01026	0.950294	0.99599
mmu-miR-666-3p	7.91015	7.97278	7.855	8.03909	1.00989	0.953067	0.99599
mmu-miR-200c-3p	1.55397	1.50097	1.47766	1.59208	1.00929	0.937484	NA
mmu-miR-1949	4.50387	4.49887	4.5034	4.51503	1.00906	0.963393	0.99599
mmu-let-7d-5p	14.3768	14.3562	14.341	14.4082	1.00894	0.950175	0.99599
mmu-miR-6896-5p	2.97695	2.92229	2.9889	2.92493	1.00888	0.957423	0.99599
mmu-miR-369-5p	9.65926	9.6861	9.71582	9.64502	1.00852	0.954973	0.99599
mmu-miR-1191b-5p	7.35045	7.36152	7.38602	7.33912	1.00706	0.967275	0.99599
mmu-miR-3473e	6.47046	7.012	6.59096	6.94739	1.00694	0.971456	0.99599
mmu-miR-30d-3p	11.6412	11.969	11.6785	11.9528	1.00634	0.968956	0.99599
mmu-miR-345-5p	11.6726	11.3701	11.5874	11.4869	1.00589	0.96994	0.99599
mmu-miR-7092-5p	1.06598	1.10875	1.05748	1.12521	1.00539	0.959295	NA
mmu-miR-431-5p	12.1984	12.4845	12.2012	12.492	1.0053	0.973793	0.99599
mmu-miR-487b-3p	8.1255	8.0274	8.05536	8.10781	1.00511	0.975143	0.99599
mmu-miR-7651-5p	2.6319	2.42177	2.542	2.53314	1.00504	0.973049	0.99599
mmu-miR-6940-3p	1.66311	1.69591	1.70602	1.65987	1.00487	0.969064	NA
mmu-miR-206-5p	1.99025	1.93053	1.91072	2.01603	1.00378	0.977334	NA
mmu-miR-5626-3p	1.91149	1.91016	1.97526	1.84812	1.00374	0.977279	NA
mmu-miR-18b-5p	1.56879	1.66063	1.58804	1.64796	1.00372	0.975458	NA
mmu-miR-7673-3p	1.72615	1.69929	1.76411	1.66417	1.00325	0.979411	NA
mmu-miR-3084-3p	8.21702	8.03963	8.14499	8.12389	1.0031	0.985025	0.99599
mmu-miR-30e-5p	18.0508	17.8488	18.062	17.8411	1.00279	0.985458	0.99599
mmu-miR-495-5p	3.2062	3.35663	3.33991	3.22727	1.0019	0.991226	0.99599
mmu-miR-1969	3.04219	2.88303	2.99912	2.93459	1.00162	0.992142	0.99599
mmu-miR-7658-5p	1.13498	1.11658	1.09246	1.16065	1.00112	0.991685	NA
mmu-miR-874-5p	3.2681	3.05579	3.14745	3.18989	1.00102	0.995203	0.99599
mmu-miR-7018-3p	2.34048	2.2743	2.28572	2.33206	1.00102	0.994428	0.99599
mmu-miR-3064-5p	2.66645	2.53873	2.65637	2.54914	-1.00078	0.995951	0.99599
mmu-miR-3074-5p	7.06152	7.30986	7.30705	7.06659	-1.00091	0.99599	0.99599
mmu-miR-669a-3-3p	2.18911	2.37235	2.23345	2.32999	-1.00101	0.994208	0.99599
mmu-miR-3109-3p	4.90985	4.85917	4.82546	4.93836	-1.00117	0.995288	0.99599
mmu-miR-6994-3p	2.32665	2.26067	2.24416	2.34083	-1.00146	0.99194	0.99599
mmu-let-7j	16.1227	16.1613	16.1542	16.1268	-1.00164	0.990783	0.99599
mmu-miR-376c-3p	10.017	9.82127	9.97706	9.8633	-1.00193	0.990053	0.99599
mmu-miR-3091-3p	2.70059	2.51663	2.68694	2.5294	-1.00215	0.988655	0.99599
mmu-miR-34c-3p	11.0439	11.127	10.9932	11.1675	-1.00222	0.988194	0.99599
mmu-miR-139-3p	2.9479	3.09067	2.97167	3.06445	-1.00265	0.987204	0.99599
mmu-miR-190b-3p	1.19359	1.11338	1.11755	1.1862	-1.00322	0.976048	NA
mmu-miR-467a-5p	12.277	12.2609	12.294	12.2346	-1.00447	0.975179	0.99599
mmu-miR-467b-5p	12.277	12.2609	12.294	12.2346	-1.00447	0.975179	0.99599
mmu-miR-7673-5p	2.11099	2.07677	2.11518	2.06464	-1.00474	0.972805	NA
mmu-let-7i-3p	10.4486	10.8615	10.6432	10.6989	-1.00475	0.976856	0.99599
mmu-miR-300-5p	6.11001	5.86819	6.06258	5.91303	-1.00523	0.97844	0.99599
mmu-miR-3109-5p	3.18633	3.0229	3.23072	2.9569	-1.00552	0.973237	0.99599
mmu-miR-7674-5p	0.571809	0.589524	0.594811	0.55714	-1.00566	0.951495	NA
mmu-miR-700-5p	9.86318	9.45278	9.71151	9.63126	-1.00592	0.971656	0.99599
mmu-miR-701-3p	4.68715	5.25775	4.9594	5.04484	-1.00595	0.975815	0.99599
mmu-miR-1934-5p	5.53735	5.37239	5.45747	5.44623	-1.00611	0.975258	0.99599
mmu-miR-1958	0.0111094	0.00175163	0.00474759	-0.00156475	-1.00665	0.933222	NA
mmu-miR-6546-3p	0.0111094	0.00175163	0.00474759	-0.00156475	-1.00665	0.933222	NA
mmu-miR-345-3p	11.3822	11.2	11.4033	11.1583	-1.00699	0.964294	0.99599
mmu-miR-704	2.80371	2.97896	2.88423	2.89137	-1.00739	0.963529	0.99599
mmu-miR-541-3p	4.52525	4.51599	4.69512	4.29137	-1.00836	0.965709	0.99599
mmu-miR-330-3p	3.43595	3.29559	3.38569	3.33572	-1.00847	0.961797	0.99599
mmu-miR-1188-3p	0.541275	0.558988	0.534023	0.553204	-1.0086	0.92586	NA
mmu-miR-16-2-3p	9.13728	8.95779	9.10438	8.97665	-1.00902	0.954894	0.99599
mmu-miR-224-3p	3.94852	4.15444	3.9429	4.14364	-1.00914	0.961507	0.99599
mmu-miR-7677-3p	2.0871	2.19169	2.18117	2.07964	-1.00963	0.944426	0.99599
mmu-miR-29a-5p	9.57267	9.22123	9.6341	9.09754	-1.01007	0.955259	0.99599
mmu-miR-7091-5p	0.650035	0.604338	0.6386	0.600395	-1.01019	0.914213	NA
mmu-miR-693-5p	0.918208	0.961802	0.910097	0.953685	-1.01026	0.91993	NA
mmu-miR-32-5p	9.72065	9.73901	9.67947	9.75752	-1.01108	0.94146	0.99599
mmu-let-7a-5p	18.6329	18.8146	18.6197	18.8051	-1.0114	0.940002	0.99599
mmu-miR-5116	2.22502	2.21581	2.1734	2.2481	-1.01146	0.936131	0.99599
mmu-miR-3069-3p	3.09601	3.10889	2.89515	3.25851	-1.01167	0.941294	0.99599
mmu-miR-136-5p	12.82	12.982	12.7776	12.9958	-1.01184	0.938322	0.99599
mmu-miR-19a-5p	4.44844	4.20937	4.37051	4.27688	-1.01187	0.951399	0.99599
mmu-miR-3084-5p	3.87793	3.99574	4.02987	3.81405	-1.01194	0.949448	0.99599
mmu-miR-3112-5p	1.99317	2.01729	2.05666	1.92875	-1.01208	0.928495	NA
mmu-miR-200a-3p	1.38903	1.33575	1.40085	1.30195	-1.01223	0.914857	NA
mmu-miR-665-3p	6.85097	6.75444	6.82561	6.7573	-1.01237	0.945671	0.99599
mmu-miR-466f-3p	3.91231	3.86609	3.95495	3.79616	-1.01255	0.947012	0.99599
mmu-miR-409-5p	10.2225	9.89502	10.293	9.74954	-1.01325	0.940577	0.99599
mmu-miR-26b-3p	8.83489	8.92268	8.90711	8.82631	-1.01327	0.932777	0.99599
mmu-miR-5615-3p	2.32305	2.33822	2.4047	2.22371	-1.01363	0.924367	0.99599
mmu-miR-139-5p	7.42356	7.26847	7.33702	7.33329	-1.01382	0.936916	0.99599
mmu-miR-6970-5p	1.3027	1.311	1.28964	1.30229	-1.01409	0.902303	NA
mmu-miR-7661-3p	2.91446	3.05794	2.93858	3.0117	-1.01463	0.929631	0.99599
mmu-miR-6922-5p	1.74608	1.80404	1.76025	1.76683	-1.01464	0.90952	NA
mmu-miR-6936-3p	0.991189	0.973328	0.948861	0.992744	-1.01492	0.886445	NA
mmu-miR-101a-5p	8.39741	8.39197	8.40124	8.3589	-1.01535	0.92374	0.99599
mmu-miR-341-5p	5.21863	5.73358	5.42734	5.55168	-1.01562	0.937619	0.99599
mmu-miR-378c	14.8697	15.0127	14.9188	14.9385	-1.01563	0.91465	0.99599
mmu-miR-449a-3p	2.11469	2.02349	2.00393	2.10882	-1.01589	0.907448	NA
mmu-miR-3082-3p	8.73345	8.94035	8.71299	8.92863	-1.01608	0.922422	0.99599
mmu-miR-100-3p	8.78435	9.20861	8.89239	9.10084	-1.01645	0.924279	0.99599
mmu-miR-6963-3p	1.91674	1.79632	1.91827	1.76135	-1.01728	0.891834	NA
mmu-miR-714	1.9963	1.81732	1.85326	1.93777	-1.0175	0.891778	NA
mmu-miR-7059-5p	1.51127	1.5449	1.46788	1.55823	-1.01768	0.88205	NA
mmu-miR-434-5p	14.5204	14.1954	14.4793	14.2076	-1.01789	0.91236	0.99599
mmu-miR-103-1-5p	1.66994	1.5836	1.64845	1.57612	-1.01833	0.882196	NA
mmu-miR-490-3p	1.66994	1.5836	1.64845	1.57612	-1.01833	0.882196	NA
mmu-miR-3105-3p	2.6636	2.61606	2.60497	2.64419	-1.01913	0.90334	0.99599
mmu-miR-30d-5p	18.0773	17.9801	18.0541	17.9667	-1.01929	0.894451	0.99599
mmu-miR-7219-3p	3.50959	3.59241	3.48951	3.57931	-1.01932	0.915622	0.99599
mmu-miR-3102-5p.2-5p	5.10394	5.37567	5.18578	5.27458	-1.01949	0.922323	0.99599
mmu-miR-144-3p	1.87514	1.95668	1.83068	1.96461	-1.01977	0.878355	NA
mmu-miR-1955-5p	4.69045	4.6858	4.72725	4.6111	-1.01998	0.920171	0.99599
mmu-miR-7688-5p	7.87127	8.06903	7.86345	8.04018	-1.02038	0.905251	0.99599
mmu-miR-3473d	5.38392	5.05987	5.24115	5.18667	-1.02052	0.918311	0.99599
mmu-miR-219b-3p	2.84011	3.03705	2.92071	2.92759	-1.02063	0.899599	0.99599
mmu-miR-744-3p	8.1565	8.348	8.24653	8.22822	-1.02108	0.898752	0.99599
mmu-miR-30c-2-3p	10.0845	10.3117	10.1747	10.1931	-1.02151	0.88983	0.99599
mmu-miR-96-5p	7.88447	7.36761	7.92556	7.21869	-1.02176	0.911429	0.99599
mmu-miR-17-3p	8.3935	8.16252	8.33606	8.1838	-1.02208	0.89599	0.99599
mmu-miR-7042-5p	2.63621	2.71873	2.66306	2.65354	-1.024	0.879639	0.99599
mmu-miR-5132-5p	2.15342	2.28107	2.24686	2.14521	-1.02456	0.861711	0.99599
mmu-miR-1938	1.85257	1.93513	1.92188	1.82225	-1.02486	0.84981	NA
mmu-miR-21a-5p	21.9846	21.9456	22.0473	21.8224	-1.0249	0.868706	0.99599
mmu-miR-193a-3p	9.2866	9.27738	9.31169	9.20097	-1.02565	0.868811	0.99599
mmu-miR-7669-3p	1.61956	1.53405	1.51068	1.60184	-1.02577	0.831217	NA
mmu-miR-6909-5p	2.07332	1.98187	2.01939	1.99654	-1.0259	0.851	NA
mmu-miR-676-5p	6.79526	6.82899	6.79719	6.77964	-1.02616	0.885656	0.99599
mmu-miR-181d-3p	2.80004	2.79902	2.65781	2.88315	-1.02658	0.865885	0.99599
mmu-miR-34b-3p	12.0272	12.0379	11.9019	12.1019	-1.0266	0.859868	0.99599
mmu-miR-3095-3p	4.75132	4.4414	4.6313	4.53141	-1.02673	0.892774	0.99599
mmu-miR-1953	2.93548	3.02861	2.98017	2.94054	-1.02677	0.873293	0.99599
mmu-miR-5134-5p	1.18834	1.19729	1.20504	1.13641	-1.02695	0.807851	NA
mmu-miR-324-5p	12.0727	11.6651	11.8695	11.8537	-1.02721	0.867657	0.99599
mmu-miR-6996-5p	2.06872	2.1176	2.13164	2.00363	-1.0276	0.84141	NA
mmu-miR-6902-5p	1.07629	1.14573	1.06774	1.11076	-1.02769	0.796258	NA
mmu-miR-1193-3p	8.53582	8.3361	8.4258	8.40161	-1.02778	0.86617	0.99599
mmu-miR-106b-3p	12.1511	12.5415	12.2116	12.4468	-1.02826	0.864847	0.99599
mmu-miR-92a-1-5p	10.7938	10.6692	10.7224	10.69	-1.02837	0.849834	0.99599
mmu-miR-329-3p	9.48331	9.21299	9.36266	9.29417	-1.02855	0.860146	0.99599
mmu-miR-24-3p	17.2964	17.1116	17.2218	17.1373	-1.02885	0.846955	0.99599
mmu-miR-3065-5p	3.15037	2.98978	3.08064	3.01594	-1.02895	0.864671	0.99599
mmu-miR-185-5p	10.0541	9.84888	10.0282	9.81529	-1.02979	0.852742	0.99599
mmu-miR-7025-3p	5.04514	4.99745	4.86127	5.11139	-1.02993	0.881624	0.99599
mmu-miR-6932-5p	3.31357	3.27011	3.26893	3.26589	-1.02994	0.866146	0.99599
mmu-miR-486a-5p	17.1258	17.294	17.1971	17.172	-1.03006	0.8389	0.99599
mmu-miR-486b-5p	17.1258	17.294	17.1971	17.172	-1.03006	0.8389	0.99599
mmu-miR-5624-5p	2.94052	2.98384	3.05195	2.80008	-1.03054	0.851126	0.99599
mmu-miR-103-2-5p	4.6182	4.3931	4.70413	4.19132	-1.03066	0.873841	0.99599
mmu-miR-411-5p	17.4112	17.6573	17.4062	17.6059	-1.03121	0.841961	0.99599
mmu-miR-3086-3p	1.91702	1.73788	1.77379	1.83479	-1.03151	0.804852	NA
mmu-miR-6971-3p	1.91702	1.73788	1.77379	1.83479	-1.03151	0.804852	NA
mmu-miR-30b-5p	14.5641	14.5443	14.5101	14.5379	-1.03185	0.824928	0.99599
mmu-miR-7240-5p	0.826945	0.809638	0.784797	0.803504	-1.03225	0.749871	NA
mmu-let-7b-5p	16.0977	16.1596	15.9731	16.2075	-1.0329	0.828744	0.99599
mmu-miR-693-3p	3.36155	3.47462	3.2448	3.5158	-1.0334	0.848892	0.99599
mmu-miR-29b-3p	12.3967	11.8864	12.3152	11.92	-1.03348	0.850446	0.99599
mmu-miR-744-5p	12.9079	12.8999	12.8858	12.8584	-1.03352	0.816783	0.99599
mmu-miR-6236	3.23052	3.35297	3.2436	3.28447	-1.0345	0.845322	0.99599
mmu-miR-99b-5p	19.1196	18.9999	19.1329	18.9099	-1.0349	0.819337	0.99599
mmu-miR-29b-2-5p	3.8437	3.67042	3.84195	3.60174	-1.03496	0.85059	0.99599
mmu-miR-1258-5p	1.49606	1.61461	1.57312	1.47603	-1.0352	0.766615	NA
mmu-miR-331-3p	10.8732	10.5359	10.7548	10.6063	-1.03545	0.828078	0.99599
mmu-miR-190b-5p	7.62252	7.9163	7.74497	7.7483	-1.03564	0.839187	0.99599
mmu-miR-664-3p	9.33548	9.25192	9.32469	9.19164	-1.03611	0.81869	0.99599
mmu-miR-382-5p	11.197	11.1302	10.9952	11.246	-1.03665	0.814177	0.99599
mmu-miR-452-3p	3.83403	3.76954	3.7112	3.82765	-1.03688	0.84558	0.99599
mmu-miR-1291	5.34919	5.09461	5.13871	5.24594	-1.03806	0.85034	0.99599
mmu-miR-539-5p	5.65833	5.41695	5.52557	5.4902	-1.03897	0.845748	0.99599
mmu-miR-3057-5p	8.79039	8.92158	8.85793	8.7839	-1.03928	0.806686	0.99599
mmu-miR-18a-3p	7.74416	7.55772	7.69337	7.53437	-1.04003	0.819799	0.99599
mmu-miR-5114	9.05512	9.01582	8.9801	9.0152	-1.04025	0.797574	0.99599
mmu-miR-499-5p	2.63208	2.53083	2.48949	2.60646	-1.04025	0.795017	0.99599
mmu-miR-15b-5p	14.7528	14.3846	14.6632	14.4077	-1.04094	0.805056	0.99599
mmu-miR-16-5p	20.061	19.729	19.8732	19.863	-1.0412	0.794589	0.99599
mmu-miR-7041-5p	1.74749	1.6888	1.66818	1.7043	-1.04145	0.747458	NA
mmu-miR-7670-3p	1.80739	1.68929	1.72561	1.70731	-1.04214	0.744061	NA
mmu-miR-338-3p	3.59691	3.85939	3.69627	3.69862	-1.04251	0.819216	0.99599
mmu-miR-6240	11.2791	11.4734	11.2033	11.4554	-1.04451	0.780389	0.99599
mmu-miR-344c-3p	0.551551	0.597001	0.544255	0.537022	-1.04506	0.632505	NA
mmu-miR-874-3p	6.70833	6.56244	6.62568	6.56436	-1.04572	0.807486	0.99599
mmu-miR-370-3p	8.36649	8.24876	8.28174	8.25044	-1.04578	0.781614	0.99599
mmu-miR-6937-3p	3.61807	3.28289	3.44632	3.39506	-1.0462	0.794867	0.99599
mmu-miR-679-3p	5.21358	5.48444	5.11189	5.47794	-1.04758	0.814444	0.99599
mmu-miR-501-3p	12.649	12.4583	12.6666	12.3251	-1.04779	0.770072	0.99599
mmu-miR-301a-3p	15.6768	15.4807	15.6736	15.376	-1.04813	0.764255	0.99599
mmu-miR-669h-5p	1.30861	1.34375	1.2955	1.28251	-1.04866	0.677013	NA
mmu-miR-25-3p	17.5003	17.756	17.4632	17.6994	-1.0489	0.759825	0.99599
mmu-let-7c-5p	19.4847	19.758	19.4284	19.7141	-1.04908	0.763241	0.99599
mmu-miR-299a-5p	10.5523	10.3508	10.3587	10.4572	-1.04919	0.753205	0.99599
mmu-miR-669f-3p	2.75213	2.62219	2.68838	2.60676	-1.0495	0.756756	0.99599
mmu-miR-1968-5p	4.09397	3.83338	4.0037	3.84362	-1.04952	0.795816	0.99599
mmu-miR-342-3p	13.2276	12.9829	13.1561	12.9634	-1.04964	0.753705	0.99599
mmu-miR-187-5p	2.28319	2.1869	2.11118	2.26843	-1.05089	0.718391	0.99599
mmu-miR-6948-5p	1.6137	1.6144	1.59591	1.55261	-1.05101	0.685946	NA
mmu-let-7e-3p	9.33288	9.42723	9.3276	9.33878	-1.05152	0.741593	0.99599
mmu-miR-539-3p	3.65746	3.64279	3.58314	3.63077	-1.05192	0.782488	0.99599
mmu-miR-299b-5p	10.5493	10.3484	10.355	10.4503	-1.05209	0.739368	0.99599
mmu-miR-23a-3p	15.2923	14.8487	15.1915	14.8603	-1.05257	0.761604	0.99599
mmu-miR-7667-5p	0.705607	0.625656	0.629272	0.621649	-1.05413	0.578594	NA
mmu-miR-1964-5p	1.1442	1.02903	1.06433	1.02438	-1.05435	0.615898	NA
mmu-miR-144-5p	2.10152	2.17392	2.05317	2.13402	-1.05439	0.700568	0.99599
mmu-miR-770-5p	2.48075	2.48858	2.4789	2.40012	-1.05505	0.721727	0.99599
mmu-miR-3068-5p	8.74095	8.50671	8.77893	8.31571	-1.0554	0.759759	0.99599
mmu-miR-143-3p	21.679	22.0382	21.6631	21.9522	-1.05543	0.740994	0.99599
mmu-miR-192-3p	3.28326	3.06875	3.2082	3.04984	-1.05565	0.746993	0.99599
mmu-miR-666-5p	9.64785	9.81967	9.68052	9.6875	-1.05692	0.717371	0.99599
mmu-miR-20b-5p	1.42391	1.33847	1.3448	1.33145	-1.05706	0.6313	NA
mmu-miR-1955-3p	5.3991	5.47982	5.48913	5.27944	-1.05707	0.778234	0.99599
mmu-miR-935	2.95654	2.8228	2.83878	2.85007	-1.05794	0.729076	0.99599
mmu-miR-6985-3p	1.73529	1.90122	1.72415	1.81365	-1.05797	0.646798	NA
mmu-miR-320-3p	13.0002	13.0936	12.94	13.043	-1.05861	0.694664	0.99599
mmu-miR-7116-3p	3.1817	3.1174	3.08923	3.11558	-1.05874	0.738195	0.99599
mmu-miR-134-3p	6.58296	6.79259	6.56087	6.71028	-1.05938	0.754879	0.99599
mmu-miR-7021-5p	2.76089	2.83472	2.73094	2.76889	-1.05986	0.716321	0.99599
mmu-miR-328-3p	11.0281	11.0047	10.8898	11.0257	-1.05989	0.69334	0.99599
mmu-miR-324-3p	10.3373	10.438	10.1969	10.4491	-1.06025	0.706904	0.99599
mmu-miR-126a-5p	12.2157	12.3987	12.1055	12.3804	-1.06031	0.707451	0.99599
mmu-miR-7675-3p	2.71496	3.06063	2.80926	2.86869	-1.06034	0.701174	0.99599
mmu-miR-1306-5p	8.10099	7.86464	8.05411	7.79013	-1.06058	0.734158	0.99599
mmu-let-7f-5p	19.7959	20.0589	19.775	19.9691	-1.06095	0.702227	0.99599
mmu-miR-1982-3p	4.33832	4.23228	4.20953	4.25906	-1.06112	0.759577	0.99599
mmu-miR-7036b-5p	2.8192	2.91518	2.89008	2.73431	-1.06156	0.708513	0.99599
mmu-miR-182-5p	15.7884	15.7704	15.7684	15.6721	-1.06195	0.674159	0.99599
mmu-miR-671-5p	9.26536	8.98921	9.11341	9.03813	-1.06218	0.708502	0.99599
mmu-miR-484	14.3437	14.1511	14.1367	14.2456	-1.0624	0.683819	0.99599
mmu-miR-323-5p	1.65421	1.73842	1.66887	1.62563	-1.06256	0.625316	NA
mmu-miR-3470b	7.76528	7.94009	7.76436	7.83101	-1.06306	0.716178	0.99599
mmu-miR-1843b-3p	7.16236	7.22386	7.04993	7.21232	-1.06399	0.724894	0.99599
mmu-miR-5101	2.69082	3.03877	2.8634	2.75519	-1.0646	0.679596	0.99599
mmu-miR-22-3p	20.485	20.4868	20.4175	20.4339	-1.06468	0.657345	0.99599
mmu-miR-148b-3p	15.1167	15.2408	15.1207	15.1189	-1.06494	0.661835	0.99599
mmu-miR-3079-5p	3.56546	3.59703	3.6464	3.38122	-1.06542	0.72151	0.99599
mmu-miR-3086-5p	4.66837	4.53172	4.56964	4.51979	-1.0662	0.744486	0.99599
mmu-miR-3066-3p	2.76441	2.91189	2.79019	2.77969	-1.06689	0.685941	0.99599
mmu-miR-5123	5.84224	5.67481	5.84869	5.52246	-1.06743	0.739584	0.99599
mmu-miR-669a-5p	12.3226	12.4132	12.3394	12.2693	-1.06853	0.646801	0.99599
mmu-miR-669p-5p	12.3226	12.4132	12.3394	12.2693	-1.06853	0.646801	0.99599
mmu-miR-669e-3p	0.835584	0.84611	0.79333	0.785438	-1.06972	0.500109	NA
mmu-miR-876-5p	0.835584	0.84611	0.79333	0.785438	-1.06972	0.500109	NA
mmu-let-7f-1-3p	10.4817	10.527	10.4633	10.415	-1.07039	0.64301	0.99599
mmu-miR-149-5p	11.372	11.3003	10.975	11.4883	-1.07048	0.686371	0.99599
mmu-miR-151-5p	15.2448	15.419	15.1384	15.3815	-1.07067	0.655703	0.99599
mmu-miR-7054-5p	1.70081	1.72701	1.65365	1.66481	-1.07171	0.582574	NA
mmu-miR-191-3p	7.23458	7.5749	7.14306	7.51512	-1.07253	0.704258	0.99599
mmu-miR-374c-5p	11.87	11.7247	11.8272	11.6236	-1.07279	0.643234	0.99599
mmu-miR-3098-5p	4.57032	4.52211	4.47591	4.49339	-1.07301	0.719902	0.99599
mmu-miR-193b-5p	3.90692	3.73286	3.78057	3.74203	-1.07316	0.703995	0.99599
mmu-miR-374b-5p	11.8702	11.7247	11.8267	11.6236	-1.07322	0.641332	0.99599
mmu-miR-6914-3p	1.47307	1.47459	1.39656	1.43874	-1.07335	0.547845	NA
mmu-miR-701-5p	5.25095	5.42152	5.33633	5.20918	-1.07408	0.717498	0.99599
mmu-miR-30a-5p	18.9868	19.0391	18.9853	18.9009	-1.07448	0.615081	0.99599
mmu-miR-433-3p	9.24657	9.3873	9.07916	9.39065	-1.07466	0.659788	0.99599
mmu-miR-3063-3p	3.70163	3.7875	3.73862	3.62175	-1.07577	0.692011	0.99599
mmu-miR-298-5p	13.1824	13.1211	13.1652	12.9873	-1.07648	0.616959	0.99599
mmu-miR-1249-3p	10.4781	10.3305	10.3817	10.2862	-1.07684	0.623069	0.99599
mmu-miR-598-3p	7.45853	7.33412	7.28325	7.3691	-1.0769	0.668536	0.99599
mmu-miR-1b-3p	3.40394	3.4438	3.47104	3.22435	-1.07731	0.668342	0.99599
mmu-let-7d-3p	13.8172	13.8417	13.6939	13.8158	-1.07825	0.601418	0.99599
mmu-miR-496a-5p	2.6304	2.63132	2.64942	2.46783	-1.07862	0.616345	0.99599
mmu-miR-6412	2.7606	2.78317	2.7015	2.71766	-1.07896	0.634085	0.99599
mmu-miR-3471	3.23662	3.39941	3.29713	3.20784	-1.0798	0.657782	0.99599
mmu-miR-1981-5p	7.16769	7.00328	6.96117	7.06501	-1.0799	0.666144	0.99599
mmu-miR-296-3p	9.80273	10.3301	9.70402	10.2464	-1.08024	0.671667	0.99599
mmu-miR-191-5p	19.4008	19.4469	19.3613	19.3373	-1.08083	0.583289	0.99599
mmu-miR-7653-3p	2.29183	2.22156	2.11993	2.25425	-1.08159	0.572696	0.99599
mmu-miR-107-5p	3.80127	3.47093	3.51528	3.62995	-1.08215	0.657635	0.99599
mmu-miR-2137	5.37964	5.5812	5.13552	5.61486	-1.08222	0.689925	0.99599
mmu-miR-130a-3p	15.8505	15.7813	15.7373	15.7436	-1.08223	0.578278	0.99599
mmu-miR-7093-3p	3.93242	4.3153	4.04081	4.08436	-1.08245	0.672966	0.99599
mmu-miR-8105	3.45985	3.58311	3.34197	3.54947	-1.08283	0.652049	0.99599
mmu-let-7e-5p	15.3668	15.5588	15.3391	15.4361	-1.08335	0.588703	0.99599
mmu-miR-146b-3p	3.62702	3.56832	3.45735	3.59524	-1.08349	0.657282	0.99599
mmu-miR-323-3p	8.10488	8.29033	8.10683	8.14266	-1.08374	0.625159	0.99599
mmu-miR-190a-3p	5.42924	5.09288	5.28474	5.09581	-1.08502	0.680348	0.99599
mmu-miR-540-3p	10.8937	11.0428	10.8697	10.912	-1.08594	0.578055	0.99599
mmu-miR-365-1-5p	4.07388	4.16793	4.05529	4.04479	-1.08644	0.665197	0.99599
mmu-miR-496a-3p	10.5331	10.2572	10.2695	10.3699	-1.08717	0.593537	0.99599
mmu-miR-132-5p	7.15232	6.97731	6.82858	7.11993	-1.08725	0.646951	0.99599
mmu-miR-196a-1-3p	7.49949	7.51135	7.29687	7.53617	-1.08767	0.629612	0.99599
mmu-miR-3098-3p	3.65814	3.44143	3.55445	3.39559	-1.08836	0.63408	0.99599
mmu-miR-376b-5p	9.61275	9.49867	9.48324	9.46609	-1.08944	0.572946	0.99599
mmu-miR-7669-5p	2.58815	2.71772	2.64162	2.5115	-1.08967	0.573508	0.99599
mmu-miR-15b-3p	11.4585	11.9441	11.598	11.6783	-1.09057	0.601866	0.99599
mmu-miR-297a-3p	5.79714	6.37137	6.15175	5.89083	-1.09061	0.659785	0.99599
mmu-miR-297b-3p	5.79714	6.37137	6.15175	5.89083	-1.09061	0.659785	0.99599
mmu-miR-297c-3p	5.79714	6.37137	6.15175	5.89083	-1.09061	0.659785	0.99599
mmu-miR-8094	4.99038	4.98647	4.96265	4.85685	-1.09061	0.661421	0.99599
mmu-miR-1306-3p	4.69036	4.74342	4.61288	4.66749	-1.0909	0.659436	0.99599
mmu-miR-1198-3p	4.29922	4.30233	4.26818	4.17953	-1.0911	0.653114	0.99599
mmu-miR-872-3p	11.889	11.8401	11.7718	11.7874	-1.09273	0.53692	0.99599
mmu-miR-3079-3p	1.33573	1.48178	1.32615	1.34304	-1.09441	0.424585	NA
mmu-miR-186-5p	16.6457	16.2046	16.5206	16.1464	-1.0946	0.59547	0.99599
mmu-miR-672-5p	5.98479	6.23409	5.92972	6.12041	-1.09553	0.635959	0.99599
mmu-miR-421-3p	12.2572	12.2456	12.1445	12.1815	-1.09627	0.520402	0.99599
mmu-miR-7236-3p	5.81842	5.74556	5.68564	5.71086	-1.09642	0.634782	0.99599
mmu-miR-5129-3p	1.9498	1.82811	1.83706	1.79246	-1.09676	0.479107	NA
mmu-miR-423-3p	12.8192	12.6321	12.6849	12.5913	-1.09699	0.533141	0.99599
mmu-miR-219c-5p	2.11441	2.0192	2.00171	1.98217	-1.09848	0.492765	NA
mmu-miR-466a-3p	10.2454	10.4789	10.2946	10.2585	-1.09863	0.540158	0.99599
mmu-miR-466e-3p	10.2454	10.4789	10.2946	10.2585	-1.09863	0.540158	0.99599
mmu-miR-466e-5p	4.25373	4.18603	4.2208	4.04297	-1.09963	0.621153	0.99599
mmu-miR-1941-3p	3.00154	2.98824	2.80238	3.00572	-1.09972	0.554509	0.99599
mmu-miR-8114	7.17286	7.37219	7.09638	7.26832	-1.09998	0.591819	0.99599
mmu-miR-872-5p	14.2106	14.2339	14.1643	14.0948	-1.10054	0.501443	0.99599
mmu-miR-143-5p	9.16195	9.05463	9.07476	8.95582	-1.1009	0.538288	0.99599
mmu-miR-485-5p	8.04767	7.98052	8.0122	7.82302	-1.10106	0.564657	0.99599
mmu-miR-486a-3p	8.63543	9.02042	8.54183	8.9106	-1.10203	0.58055	0.99599
mmu-miR-10a-5p	22.3756	21.9679	22.3027	21.8033	-1.10232	0.575528	0.99599
mmu-miR-340-3p	9.0244	8.65321	8.76648	8.74664	-1.10234	0.560438	0.99599
mmu-miR-361-5p	12.6916	12.6071	12.5673	12.5451	-1.10252	0.496727	0.99599
mmu-miR-3108-5p	2.17387	1.96201	1.96981	2.00507	-1.10258	0.465687	NA
mmu-miR-494-3p	9.21335	8.70696	9.05978	8.66932	-1.10263	0.587336	0.99599
mmu-miR-486b-3p	8.79561	9.16792	8.68933	9.06526	-1.10303	0.575056	0.99599
mmu-miR-28a-3p	13.6006	13.6398	13.4988	13.5521	-1.10336	0.490179	0.99599
mmu-miR-1930-5p	2.80129	2.91887	2.7709	2.7865	-1.10345	0.541234	0.99599
mmu-miR-140-5p	11.4689	10.9545	11.2494	11.0115	-1.10369	0.563972	0.99599
mmu-miR-500-5p	5.55109	5.17919	5.43892	5.08986	-1.1042	0.616693	0.99599
mmu-miR-1839-3p	8.64621	9.01545	8.61346	8.85937	-1.10604	0.55615	0.99599
mmu-miR-3103-3p	2.94477	2.78381	2.7733	2.78903	-1.10675	0.528907	0.99599
mmu-miR-6986-5p	1.70063	1.75231	1.65342	1.63907	-1.10691	0.419824	NA
mmu-miR-106a-5p	2.29038	2.3001	2.23545	2.18666	-1.10862	0.474651	0.99599
mmu-miR-3061-5p	5.9469	5.82486	5.7688	5.81472	-1.10867	0.593037	0.99599
mmu-miR-214-5p	13.4347	13.4248	13.2177	13.4274	-1.10921	0.484986	0.99599
mmu-miR-205-5p	2.57066	2.57218	2.51212	2.45947	-1.10953	0.497085	0.99599
mmu-miR-3103-5p	1.90702	2.06302	1.92049	1.87576	-1.1099	0.428062	NA
mmu-miR-466b-3p	10.309	10.5415	10.356	10.3022	-1.1101	0.496218	0.99599
mmu-miR-466c-3p	10.309	10.5415	10.356	10.3022	-1.1101	0.496218	0.99599
mmu-miR-466p-3p	10.309	10.5415	10.356	10.3022	-1.1101	0.496218	0.99599
mmu-miR-1843a-3p	6.47468	6.59488	6.20163	6.61295	-1.11315	0.574962	0.99599
mmu-miR-449c-5p	7.09783	6.96168	7.08051	6.7429	-1.1135	0.558973	0.99599
mmu-let-7a-2-3p	7.4091	7.49586	7.30429	7.39652	-1.11395	0.53046	0.99599
mmu-miR-7015-3p	3.34809	3.3886	3.20413	3.33945	-1.11561	0.530739	0.99599
mmu-miR-3095-5p	1.72842	1.86233	1.71358	1.69885	-1.11583	0.385752	NA
mmu-miR-342-5p	8.24898	8.21606	8.14638	8.10603	-1.11849	0.487785	0.99599
mmu-miR-133a-3p	3.9211	3.4779	3.44472	3.73501	-1.11922	0.514125	0.99599
mmu-miR-376a-5p	7.85735	7.4017	7.69946	7.33421	-1.11925	0.543476	0.99599
mmu-miR-151-3p	17.6315	17.8149	17.4934	17.7208	-1.12071	0.455218	0.99599
mmu-miR-215-5p	5.64854	5.95347	5.6705	5.73597	-1.12112	0.558526	0.99599
mmu-miR-28c	13.0045	13.0869	12.9186	12.9531	-1.12169	0.423204	0.99599
mmu-miR-10a-3p	10.8235	10.8219	10.5962	10.8098	-1.12322	0.443156	0.99599
mmu-miR-30c-1-3p	9.88217	10.0374	9.95103	9.73208	-1.12408	0.455839	0.99599
mmu-miR-28a-5p	12.9734	13.05	12.8791	12.9181	-1.12536	0.409931	0.99599
mmu-miR-466h-3p	4.24384	4.52268	4.28441	4.28218	-1.12595	0.53981	0.99599
mmu-miR-1981-3p	7.49972	7.32807	7.27162	7.33086	-1.12787	0.488464	0.99599
mmu-miR-1983	9.8301	9.17902	9.60783	9.17746	-1.12814	0.512368	0.99599
mmu-miR-129-2-3p	9.28146	8.97807	9.1361	8.8872	-1.12835	0.470314	0.99599
mmu-miR-412-3p	5.22955	5.11131	4.98598	5.12935	-1.12971	0.537882	0.99599
mmu-miR-150-5p	3.49626	3.41798	3.39763	3.30743	-1.12981	0.49239	0.99599
mmu-miR-425-5p	12.4405	12.3633	12.23	12.3361	-1.13004	0.400149	0.99599
mmu-miR-6539	9.62163	9.81935	9.57575	9.63462	-1.1309	0.426079	0.99599
mmu-miR-669c-5p	6.89733	6.84848	6.59073	6.88955	-1.13236	0.499907	0.99599
mmu-miR-379-3p	10.9106	10.7803	10.6714	10.7779	-1.13335	0.40138	0.99599
mmu-miR-30c-5p	16.6273	16.4544	16.4898	16.3486	-1.13357	0.398571	0.99599
mmu-miR-466f	4.3432	3.65695	3.67511	4.06385	-1.13376	0.462932	0.99599
mmu-miR-129-1-3p	3.28851	3.26256	3.24123	3.0841	-1.13411	0.463635	0.99599
mmu-miR-125b-2-3p	14.7444	14.8683	14.6991	14.6734	-1.13418	0.38182	0.99599
mmu-miR-466i-5p	6.66624	6.49878	6.46137	6.4721	-1.13419	0.495631	0.99599
mmu-miR-673-3p	9.11169	9.30186	8.96426	9.19452	-1.13448	0.435793	0.99599
mmu-miR-196a-5p	16.9559	16.8697	16.7903	16.7912	-1.13625	0.369967	0.99599
mmu-miR-145a-5p	14.8177	13.8785	14.3385	13.7986	-1.13654	0.483374	0.99599
mmu-miR-1947-5p	6.6232	7.19307	6.5394	7.00869	-1.13659	0.510328	0.99599
mmu-miR-7224-3p	4.74063	4.81558	4.66117	4.6704	-1.13661	0.517039	0.99599
mmu-miR-3076-3p	4.28732	4.10495	4.11756	4.05163	-1.13799	0.500508	0.99599
mmu-miR-758-3p	7.72462	7.63417	7.62405	7.485	-1.13805	0.447128	0.99599
mmu-miR-93-3p	8.39798	8.05493	8.10181	8.11905	-1.13857	0.446743	0.99599
mmu-miR-29a-3p	16.0831	15.9666	15.9343	15.8664	-1.1387	0.367729	0.99599
mmu-miR-5132-3p	3.75176	3.5566	3.55842	3.52929	-1.1398	0.471487	0.99599
mmu-miR-6913-3p	2.71674	2.58356	2.51672	2.56653	-1.1403	0.39464	0.99599
mmu-miR-92a-3p	16.5773	16.6976	16.3685	16.6293	-1.14123	0.386243	0.99599
mmu-miR-6944-3p	8.00419	7.93615	7.65782	7.98894	-1.14277	0.441322	0.99599
mmu-miR-615-5p	7.46761	7.61462	7.31917	7.50181	-1.14319	0.441333	0.99599
mmu-miR-196b-5p	15.5756	15.3774	15.4309	15.2584	-1.14437	0.371533	0.99599
mmu-miR-98-3p	9.73457	9.7541	9.73852	9.46201	-1.14588	0.389976	0.99599
mmu-miR-330-5p	6.17402	6.05473	6.09693	5.86119	-1.14717	0.47515	0.99599
mmu-miR-100-5p	17.5278	17.4776	17.4254	17.3098	-1.14808	0.337111	0.99599
mmu-miR-582-3p	9.1159	9.31076	9.06362	9.10291	-1.14896	0.376364	0.99599
mmu-miR-99a-3p	11.5782	11.455	11.4777	11.274	-1.14966	0.357304	0.99599
mmu-miR-125a-3p	10.4506	10.6013	10.2875	10.4852	-1.14968	0.365155	0.99599
mmu-let-7c-1-3p	9.33858	9.46108	9.21252	9.31752	-1.15081	0.36339	0.99599
mmu-miR-130a-5p	7.60553	7.50715	7.37773	7.46493	-1.15267	0.40589	0.99599
mmu-miR-5619-3p	2.16605	2.12189	1.99336	2.05776	-1.15368	0.298228	0.99599
mmu-miR-183-3p	5.52279	5.51519	5.30157	5.46467	-1.15505	0.463465	0.99599
mmu-miR-467c-5p	7.43754	7.24973	7.0804	7.31632	-1.15536	0.418329	0.99599
mmu-miR-5620-5p	2.18018	2.1359	2.03745	2.04665	-1.15573	0.300114	0.99599
mmu-miR-7092-3p	2.02735	1.95806	1.8841	1.8683	-1.1568	0.278203	NA
mmu-miR-676-3p	8.71424	9.17261	8.65507	8.94983	-1.15773	0.404552	0.99599
mmu-miR-6945-3p	3.10949	3.15936	3.01889	3.00657	-1.15893	0.384428	0.99599
mmu-miR-669e-5p	4.21277	4.27095	4.14671	4.08122	-1.15933	0.443651	0.99599
mmu-miR-3572-3p	4.09348	3.87356	3.7695	3.93127	-1.15961	0.427748	0.99599
mmu-miR-186-3p	7.0657	6.68161	6.76386	6.72038	-1.16048	0.423461	0.99599
mmu-miR-1193-5p	5.74969	5.7601	5.60692	5.63219	-1.16095	0.442112	0.99599
mmu-miR-1966-3p	3.28456	3.2116	3.1637	3.07761	-1.16169	0.383838	0.99599
mmu-miR-6960-5p	5.2761	5.45708	5.31781	5.13001	-1.1659	0.437509	0.99599
mmu-miR-25-5p	9.06326	8.97123	8.8849	8.85688	-1.16609	0.321887	0.99599
mmu-miR-365-3p	11.7568	11.5052	11.4847	11.4838	-1.16922	0.302882	0.99599
mmu-miR-1950	2.23563	2.21597	2.06296	2.12679	-1.17095	0.259241	0.99599
mmu-miR-1231-3p	2.96914	3.18683	2.91056	2.97359	-1.17255	0.334295	0.99599
mmu-miR-30a-3p	12.9493	13.2204	12.834	13.0231	-1.17325	0.304094	0.99599
mmu-miR-212-3p	8.40445	8.57668	8.1949	8.45605	-1.17519	0.335453	0.99599
mmu-miR-23b-3p	14.6053	14.5335	14.4124	14.4156	-1.1763	0.254081	0.99599
mmu-miR-29b-1-5p	6.62221	5.97409	6.23797	6.08769	-1.17932	0.40096	0.99599
mmu-miR-8103	6.07892	6.01791	5.81734	5.96694	-1.17946	0.389743	0.99599
mmu-miR-5126	6.01892	6.22727	5.72574	6.1476	-1.18039	0.396596	0.99599
mmu-miR-297b-5p	3.93967	3.9228	3.83547	3.73876	-1.18044	0.377246	0.99599
mmu-miR-3154	3.26091	3.25649	3.06367	3.1673	-1.18134	0.331399	0.99599
mmu-miR-375-3p	2.79085	2.82971	2.67621	2.6734	-1.18146	0.297233	0.99599
mmu-miR-184-3p	7.31384	7.40186	7.14414	7.25226	-1.18295	0.333987	0.99599
mmu-miR-3060-3p	5.44577	5.2907	5.19558	5.23527	-1.18544	0.388735	0.99599
mmu-miR-199a-5p	19.1566	18.782	18.8839	18.724	-1.19062	0.274053	0.99599
mmu-miR-7033-5p	2.7896	2.90064	2.70276	2.69967	-1.19075	0.276086	0.99599
mmu-miR-466f-5p	4.2533	3.56149	3.57922	3.87211	-1.19223	0.303317	0.99599
mmu-miR-181c-5p	13.1223	13.2771	12.9935	13.0646	-1.1944	0.2247	0.99599
mmu-miR-365-2-5p	5.66937	5.34256	5.33933	5.35593	-1.19554	0.365603	0.99599
mmu-miR-467a-3p	9.26509	9.6981	9.34885	9.28848	-1.1979	0.281112	0.99599
mmu-miR-467d-3p	9.26509	9.6981	9.34885	9.28848	-1.1979	0.281112	0.99599
mmu-miR-1948-5p	5.73094	5.33419	5.38181	5.36106	-1.20111	0.353802	0.99599
mmu-miR-669b-5p	6.98881	6.85169	6.67779	6.81213	-1.20158	0.31045	0.99599
mmu-miR-5709-5p	4.157	4.04828	4.08314	3.69407	-1.20581	0.305868	0.99599
mmu-miR-3102-3p	9.15009	8.97406	8.83455	8.9297	-1.20621	0.236005	0.99599
mmu-miR-3089-3p	5.58667	5.81247	5.44751	5.60468	-1.20638	0.338778	0.99599
mmu-miR-26a-1-3p	8.39997	8.25436	8.17369	8.11474	-1.21239	0.236885	0.99599
mmu-miR-26b-5p	17.1602	17.2045	16.8665	17.1038	-1.21256	0.198313	0.99599
mmu-miR-210-5p	8.59304	8.53768	8.12315	8.5606	-1.21298	0.266828	0.99599
mmu-miR-543-5p	5.82163	5.40731	5.50491	5.37594	-1.21329	0.327722	0.99599
mmu-miR-466b-5p	7.55917	7.40939	7.46117	7.07497	-1.21914	0.274896	0.99599
mmu-miR-466o-5p	7.55917	7.40939	7.46117	7.07497	-1.21914	0.274896	0.99599
mmu-miR-5113	3.74108	3.71266	3.5708	3.54431	-1.22151	0.276802	0.99599
mmu-miR-466h-5p	4.7701	4.52602	4.61472	4.26053	-1.22165	0.301016	0.99599
mmu-miR-6901-5p	6.32413	6.34583	6.0833	6.20571	-1.22489	0.281114	0.99599
mmu-miR-125b-1-3p	15.2653	15.4613	15.1803	15.158	-1.22542	0.166607	0.99599
mmu-miR-541-5p	17.2358	17.0677	16.9717	16.9372	-1.22869	0.157284	0.99599
mmu-miR-3058-3p	3.49308	3.60265	3.37272	3.37513	-1.22966	0.24933	0.99599
mmu-miR-6399	2.61895	2.66065	2.41656	2.50157	-1.23561	0.162174	0.99599
mmu-miR-6516-5p	5.42484	5.62847	5.27256	5.38941	-1.23964	0.275451	0.99599
mmu-miR-10b-3p	4.3728	4.58964	4.24542	4.33744	-1.24007	0.2689	0.99599
mmu-miR-99a-5p	16.099	16.0966	15.9137	15.8631	-1.24285	0.125221	0.99599
mmu-miR-181b-5p	16.1046	16.3502	15.8924	16.1235	-1.24358	0.160804	0.99599
mmu-miR-145a-3p	13.9833	13.9064	13.7064	13.7636	-1.2444	0.126829	0.99599
mmu-miR-668-3p	8.26947	8.19077	7.85147	8.15186	-1.24496	0.198046	0.99599
mmu-miR-3057-3p	2.83779	2.74884	2.58078	2.63507	-1.24955	0.158115	0.99599
mmu-miR-214-3p	15.3702	15.4496	15.0651	15.3001	-1.25039	0.137165	0.99599
mmu-miR-425-3p	9.38	9.06915	8.86345	9.13174	-1.25096	0.182288	0.99599
mmu-miR-8111	5.41058	5.75422	5.24444	5.48951	-1.25186	0.255976	0.99599
mmu-miR-10b-5p	17.4858	17.2241	17.3002	16.9154	-1.25357	0.167933	0.99599
mmu-miR-20a-3p	6.6096	6.24933	6.37184	6.02015	-1.25379	0.243009	0.99599
mmu-miR-423-5p	12.1867	12.0312	11.8925	11.8797	-1.26185	0.112265	0.99599
mmu-miR-1194	5.9481	6.12756	5.81519	5.83619	-1.26323	0.224278	0.99599
mmu-miR-218-5p	16.8854	17.0679	16.7228	16.7805	-1.2637	0.110332	0.99599
mmu-miR-449a-5p	9.42354	9.50906	9.1303	9.33443	-1.2646	0.1352	0.99599
mmu-miR-148a-5p	14.1139	14.539	13.9755	14.2018	-1.27297	0.141911	0.99599
mmu-miR-126a-3p	9.16963	8.8816	8.78485	8.80756	-1.27373	0.136069	0.99599
mmu-miR-411-3p	11.0131	10.9038	10.6974	10.7528	-1.27622	0.0975531	0.99599
mmu-miR-181a-5p	19.8335	20.096	19.6129	19.8282	-1.28028	0.112536	0.99599
mmu-miR-7687-5p	2.20196	2.17746	1.99645	1.98335	-1.28269	0.0737576	0.99599
mmu-miR-146b-5p	16.6101	16.4998	16.3702	16.2531	-1.2839	0.0855342	0.99599
mmu-miR-132-3p	10.7823	11.0224	10.5688	10.7416	-1.28592	0.106289	0.99599
mmu-miR-1247-3p	3.06703	3.20019	2.86601	2.96298	-1.28817	0.126575	0.99599
mmu-miR-212-5p	8.58153	8.46383	8.18104	8.3637	-1.2897	0.119892	0.99599
mmu-miR-193b-3p	11.1559	11.0873	10.6565	11.029	-1.29209	0.111869	0.99599
mmu-miR-26a-5p	20.624	20.6772	20.3058	20.4864	-1.29237	0.0806694	0.99599
mmu-miR-344d-3-5p	3.74621	3.54736	3.45871	3.39234	-1.29431	0.152999	0.99599
mmu-miR-125b-5p	19.1233	18.7956	18.7748	18.6424	-1.2952	0.0972205	0.99599
mmu-miR-1964-3p	6.27586	6.35059	5.97184	6.15457	-1.29991	0.166884	0.99599
mmu-miR-206-3p	8.16609	7.93529	7.62472	7.92294	-1.30906	0.123267	0.99599
mmu-miR-148a-3p	19.853	20.0891	19.698	19.7258	-1.3099	0.0698139	0.99599
mmu-let-7b-3p	12.7891	13.2366	12.6799	12.8223	-1.31208	0.0969683	0.99599
mmu-miR-181d-5p	12.2469	12.4495	12.0339	12.1354	-1.31277	0.0690492	0.99599
mmu-miR-181c-3p	10.8965	11.1947	10.6912	10.8603	-1.3168	0.0816652	0.99599
mmu-miR-1945	6.01175	6.18201	5.72073	5.93897	-1.32048	0.15036	0.99599
mmu-miR-466g	3.51071	3.57115	3.26184	3.34189	-1.32355	0.115495	0.99599
mmu-miR-669f-5p	3.96437	3.78299	3.61252	3.65302	-1.32432	0.129978	0.99599
mmu-miR-582-5p	7.17051	7.0535	6.8813	6.80775	-1.3295	0.109325	0.99599
mmu-miR-31-3p	8.72223	8.80259	8.54111	8.39825	-1.35355	0.0579689	0.99599
mmu-miR-667-3p	9.33707	9.28423	8.84237	9.09941	-1.39942	0.0363482	0.892954
mmu-miR-218-1-3p	10.6425	10.4995	10.0976	10.3423	-1.41586	0.0262129	0.772757
mmu-miR-224-5p	11.2128	10.887	10.676	10.7468	-1.41849	0.0261581	0.772757
mmu-miR-193a-5p	5.42212	6.08475	5.45577	5.39038	-1.42382	0.0743833	0.99599
mmu-miR-31-5p	13.0246	13.1058	12.6639	12.756	-1.4437	0.0110929	0.477422
mmu-miR-1247-5p	4.85799	4.97882	4.44242	4.66532	-1.47271	0.0494263	0.99599
mmu-miR-125a-5p	17.6794	17.4729	17.0185	17.2909	-1.51072	0.00822418	0.378826
mmu-miR-92b-3p	12.2308	12.4388	11.5179	12.0988	-1.55354	0.0118322	0.477422
