# Supplementary material for: H19X-encoded microRNAs induced by IL-4 in adipocyte precursors regulate proliferation to facilitate differentiation
Source: Biol Direct. 2023 Jun 15;18:32. doi: 10.1186/s13062-023-00388-4 (PMC10273709; doi:10.1186/s13062-023-00388-4)
Supplement: Supplementary file 4 — Additional file 4. Table s3 [file 13062_2023_388_MOESM4_ESM.xlsx]

## Sheet: Table_S3
Table S3. IL-4-downregulated genes that are shared targets of six IL-4-upregulated miRNAs
Gene Symbol	log2FoldChange(IL-4/control)	Pvalue	Padj
Tln2	-0.632776	0.00018817	0.00112041
Asap1	-0.422222	0.000692648	0.0036315
Mapre1	-0.224039	0.00106407	0.00533342
Nacc2	-0.407597	3.73e-05	0.000251073
2810417H13Rik	-0.524506	1.04e-08	1.1e-07
Scoc	-0.470842	2.5e-09	2.81e-08
Pgm5	-0.977277	3.05e-13	4.92e-12
Pappa	-2.55935	4.89e-39	2.48e-37
Dlg1	-0.345734	0.00138351	0.00673578
Rsu1	-0.193361	0.00518606	0.021642
Pld5	-3.34131	1.28e-13	2.1e-12
Mmp17	-0.678609	5.21e-10	6.25e-09
Slc25a37	-0.200658	0.00618476	0.0252413
Asxl3	-2.38508	2.67e-10	3.31e-09
Fgd4	-0.36776	0.00164686	0.00785127
Fgd3	-2.11593	2.48e-34	1.04e-32
Znhit6	-0.555899	5.82e-09	6.29e-08
Abcc3	-2.10357	5.39e-52	3.79e-50
Cbx5	-0.38699	0.000302434	0.0017161
Dnm3	-0.790433	1.36e-05	9.8e-05
Ets1	-0.353895	9.9e-05	0.000620334
Nvl	-0.236055	0.0045358	0.0192125
Wisp1	-1.6113	2.49e-52	1.76e-50
Tpd52	-0.923863	2.74e-18	5.94e-17
Hnrnpa3	-0.180026	0.00638698	0.0259511
Gna12	-0.518723	0.000490429	0.00265788
Mettl16	-0.325303	0.000816042	0.00419924
Gmfg	-0.879293	0.000395518	0.00218548
Itih2	-1.96169	9.06e-08	8.65e-07
Ralgps2	-1.00397	2.46e-09	2.76e-08
Kif11	-0.275399	0.00563563	0.0232659
Fzd3	-0.896841	4.62e-08	4.54e-07
Slc37a2	-1.13542	8.52e-31	3.17e-29
Wwp1	-0.656248	6.06e-11	8.07e-10
Atp8a1	-1.32686	3.41e-25	1.03e-23
Rassf5	-0.852372	8.77e-21	2.18e-19
Spry1	-1.36828	4.38e-56	3.32e-54
Fgf13	-1.70745	5.98e-05	0.000388328
Pkib	-0.702898	0.0019365	0.00907411
Cdkn2b	-1.00988	5.74e-19	1.3e-17
Slc8a1	-0.595669	3.84e-06	3e-05
Armc1	-0.355299	1.04e-05	7.64e-05
Wdr1	-0.267903	3.58e-06	2.8e-05
Stard4	-1.15286	7.05e-08	6.79e-07
Ralgapa2	-0.924679	5.18e-09	5.63e-08
Slc39a8	-0.509145	6.7e-06	5.06e-05
Tmem229b	-0.329841	0.00755137	0.0298299
Cpne3	-0.323515	0.0115593	0.0430746
Ap5b1	-0.557401	4.8e-05	0.000317535
Naa40	-0.25576	0.00497493	0.0208701
Iffo2	-0.456334	6.52e-05	0.00042102
B3galt5	-3.35179	9.29e-07	7.85e-06
Nap1l1	-0.150317	0.00646296	0.0262199
Rbm47	-0.6918	9.64e-11	1.25e-09
Zswim6	-0.731572	4.88e-08	4.77e-07
N4bp3	-0.882293	0.00250561	0.0114357
Gm53	-0.637658	0.00981925	0.0373567
Fzd6	-1.37924	4.6e-10	5.55e-09
Palm2	-0.970449	2.75e-06	2.18e-05
Inhba	-0.748199	2.24e-14	3.89e-13
Garem	-0.83544	0.000125717	0.000770815
Fbxo3	-0.258961	0.00143072	0.00693621
Umps	-0.27133	0.00740004	0.0293521
Fcrl1	-4.56715	2.99e-16	5.92e-15
Il33	-0.287878	0.00239464	0.0109797
Igf1r	-0.519573	7.88e-05	0.000501547
Atp13a2	-0.514309	4.31e-09	4.72e-08
Suco	-0.422042	3.27e-05	0.000222168
Glrx	-0.396288	0.00278993	0.0125783
Cdh8	-1.78229	9.64e-05	0.000604653
Esyt2	-0.58846	8.96e-07	7.6e-06
Ncf2	-0.600588	9.23e-08	8.78e-07
Mllt1	-0.186051	0.0118348	0.0439137
Gabrb1	-2.23055	1.04e-18	2.33e-17
Dysf	-1.37241	3.23e-17	6.72e-16
Ankrd28	-0.415872	0.00506522	0.0211859
Pard6g	-0.325641	0.00110903	0.0055331
Sgk3	-0.398712	0.00278777	0.0125717
Map2k1	-0.168825	0.0097081	0.0369722
Haus3	-0.442395	1.6e-05	0.000114172
Ipo9	-0.32077	0.000571205	0.00305592
St8sia2	-2.31853	1.17e-06	9.75e-06
Tmem132e	-1.52508	0.00184668	0.00870213
Incenp	-0.677547	1.35e-17	2.86e-16
Podxl	-1.78137	1.36e-07	1.27e-06
Srek1	-0.209821	0.0078385	0.0308976
Sirpa	-0.321285	1.25e-05	9.05e-05
Pbx1	-0.442488	1.88e-05	0.000132225
Cenpa	-0.325856	0.00477845	0.0201011
Fosl2	-0.376756	0.000805	0.0041494
Ppip5k2	-0.246759	0.00842462	0.0327992
Slco5a1	-1.1666	1.18e-09	1.36e-08
Agps	-0.386371	0.00332661	0.0145962
Chek1	-0.393866	0.0105553	0.0397613
Kif5c	-0.740591	0.000103296	0.000644108
Kif23	-0.548644	1.42e-08	1.48e-07
Prss16	-2.61522	8.06e-09	8.57e-08
Zfp280b	-0.611155	7.24e-07	6.23e-06
Pik3c2a	-0.534233	0.00151973	0.00729638
Pdcl3	-0.35957	0.000700198	0.00366689
Skap2	-0.455489	2.76e-07	2.49e-06
Pcsk9	-0.287624	0.00524151	0.0218535
Adarb1	-0.473274	0.0055364	0.0229539
Pmepa1	-0.218066	0.000459454	0.00250556
Cdh2	-0.555937	8.89e-07	7.54e-06
Cpsf6	-0.22849	0.000797016	0.00411287
Plagl1	-0.482955	3.07e-08	3.07e-07
Dlk1	-0.653186	0.00568753	0.0234362
Nxn	-0.67	8.79e-21	2.18e-19
Ghr	-0.282787	0.000592077	0.00316113
Hpgds	-2.16654	1.4e-65	1.33e-63
Rnf144b	-0.5488	9.44e-05	0.0005929
Psma2	-0.283738	0.0130966	0.0479362
Rab39	-1.79606	0.000348298	0.00194625
Wdr76	-0.355506	0.00352903	0.0153575
Jade2	-0.492586	1.52e-05	0.000108919
Gabra4	-1.69982	0.000468484	0.00254732
Rsbn1l	-0.26959	0.000951043	0.00482225
Sytl5	-1.25908	2.63e-05	0.000181133
Mical2	-1.92095	5.31e-54	3.87e-52
Prpf40a	-0.357172	0.000640347	0.00338809
Tll1	-1.36181	4.3e-07	3.79e-06
Etv6	-0.430776	6.52e-07	5.64e-06
Efnb2	-0.760943	6.89e-10	8.14e-09
Sh3bgrl	-0.446508	4.61e-12	6.76e-11
Slc7a7	-0.490862	3.79e-06	2.97e-05
Rad50	-0.357959	0.000237504	0.00138362
Slc16a4	-1.41571	1.29e-09	1.49e-08
Gpr176	-0.337136	0.000516363	0.00278854
Cdc42ep3	-0.454119	1.63e-05	0.000115733
Ptpn4	-0.646281	0.00692436	0.0277838
Psd4	-1.07187	2.31e-26	7.33e-25
Ptprd	-0.610209	0.000169088	0.00101436
Pdcd6ip	-0.214222	0.00059522	0.00317699
Tgfbrap1	-0.25138	0.0067035	0.0270574
Wwc2	-0.567279	0.00108128	0.00540936
Hsd17b7	-1.17871	2.41e-23	6.77e-22
Slit2	-1.29899	4.63e-14	7.88e-13
Cacna1c	-1.3609	1.03e-13	1.71e-12
Immt	-0.186106	0.00387938	0.0167295
Entpd7	-0.538158	1.78e-06	1.45e-05
Raly	-0.271385	0.00176201	0.00834177
Edil3	-0.517132	0.000338981	0.00189707
Adrb2	-1.67788	2.31e-12	3.47e-11
Grem2	-0.515281	3.12e-10	3.83e-09
Lrrn3	-2.40556	9.18e-26	2.85e-24
Runx1t1	-0.522478	5.49e-05	0.000358417
Cacna1d	-2.07534	1.14e-30	4.2e-29
Ccnd1	-1.22661	6.69e-48	4.29e-46
Nhsl2	-1.02024	1.89e-07	1.75e-06
Syncrip	-0.225547	0.000611848	0.00325532
Mef2c	-0.415294	4.04e-05	0.000269999
Camk1d	-1.3636	1.26e-20	3.12e-19
Plekhg3	-0.427843	0.000194105	0.00115089
A530064D06Rik	-0.914159	2.77e-05	0.000190953
Ephb2	-0.735226	4.88e-08	4.78e-07
Homer1	-0.482307	0.00131192	0.00643165
Pik3c2b	-1.05941	0.000801338	0.00413219
Cd33	-1.0627	9e-23	2.43e-21
Trafd1	-0.199373	0.0100978	0.0382655
Kif3a	-0.252524	0.00324909	0.0143143
Tmem168	-0.271435	0.00181771	0.00856781
Bmp3	-0.886579	0.000300152	0.00170421
Zak	-0.457109	1.93e-05	0.000135572
Rhof	-1.07961	3.53e-05	0.000238089
Pcp4l1	-3.88221	7.54e-30	2.69e-28
Wwtr1	-0.259315	0.00143858	0.00696141
Zfp715	-0.445886	7.86e-07	6.72e-06
Klhl23	-0.483831	0.00116304	0.00578839
Zfp275	-0.408126	0.000659296	0.00347331
Wscd2	-1.39438	0.00011802	0.000728985
Pi15	-0.825568	5.42e-10	6.47e-09
Fanci	-0.508388	9.32e-05	0.000587158
Slc5a3	-0.931859	5.85e-12	8.53e-11
Mbnl3	-1.27179	3.21e-14	5.51e-13
Uba6	-0.473942	0.00746699	0.029573
Slitrk5	-1.34074	0.00905333	0.0348914
Stk10	-0.83864	4.68e-17	9.67e-16
Irak2	-0.570458	2.23e-08	2.27e-07
Nrg1	-2.01404	1.32e-37	6.32e-36
Ttc9c	-0.274205	0.00091631	0.00466159
Fzd5	-0.827561	1.92e-10	2.42e-09
Rdx	-0.257329	0.00513093	0.0214314
Mbp	-1.32947	4.23e-36	1.88e-34
Mbnl1	-0.510166	2.4e-07	2.19e-06
Mgat4a	-0.817532	1.6e-11	2.23e-10
Alox5ap	-0.79193	6.29e-08	6.08e-07
Scube1	-1.04585	0.00340598	0.0148874
Usp15	-0.193486	0.00938929	0.0360122
Scarb1	-0.582214	1.53e-12	2.34e-11
Tpgs2	-0.317747	0.00430134	0.0183806
Kif26b	-1.62806	1.16e-05	8.44e-05
Swap70	-0.478931	1.17e-07	1.1e-06
Syde2	-0.595568	4.08e-08	4.03e-07
Osbpl3	-0.597029	1.48e-05	0.000106034
Shroom2	-0.945302	5.17e-06	3.97e-05
Znrf3	-0.368076	0.00723709	0.0287868
Ywhah	-0.356295	4.18e-06	3.25e-05
Plxna2	-1.22762	1.85e-13	3e-12
Rab31	-0.227585	0.0013642	0.00665063
Nek2	-0.47113	1.03e-07	9.73e-07
Prnd	-1.02185	0.00017901	0.00107039
Myo18a	-0.735726	3.62e-11	4.91e-10
Rps6kb1	-0.499021	1.68e-11	2.34e-10
Fmn1	-0.598944	0.000135455	0.000826381
Cacul1	-0.405992	7.9e-05	0.000502452
Arhgap4	-0.351265	0.00564099	0.023281
Nebl	-1.47181	0.00794119	0.0312352
Plcxd2	-0.747326	9.4e-05	0.000591437
Naa15	-0.181491	0.00833666	0.0324912
Sfrp1	-0.687984	1.17e-11	1.65e-10
Skp2	-0.655237	8.57e-11	1.12e-09
Sorl1	-1.40904	5.56e-09	6.02e-08
D16Ertd472e	-0.396008	0.00710979	0.0283726
Foxp1	-0.268998	0.000367139	0.0020422
Zfp710	-0.734524	6.42e-14	1.08e-12
Mpeg1	-3.02308	4.01e-277	4.33e-274
Itpripl1	-0.405174	0.00187288	0.00881428
Vgll3	-0.421392	0.00138947	0.00676122
Rassf4	-1.26008	1.08e-34	4.63e-33
Mfsd7c	-1.04696	5.23e-09	5.69e-08
Ubxn2b	-0.377869	0.00175867	0.00833232
Arxes2	-0.563637	3.77e-05	0.000253471
Amer2	-1.78388	0.00794969	0.0312553
Bhlhe41	-1.84596	1.41e-62	1.29e-60
Cdca2	-0.678574	3.01e-07	2.7e-06
Sdpr	-0.300935	0.00506253	0.0211795
Hnrnpa1	-0.330692	8.22e-06	6.12e-05
Zfp618	-0.789767	0.00159455	0.00762567
Arhgef26	-1.25472	4.01e-06	3.13e-05
Phldb2	-0.59232	4.57e-07	4.02e-06
Khdrbs1	-0.23504	0.000251226	0.00145708
Heph	-0.503864	2.54e-05	0.000175783
Cd93	-2.2288	1.45e-93	2.2e-91
Rrm1	-0.647364	3.92e-16	7.67e-15
Kcne4	-0.766054	4.33e-22	1.14e-20
Fmnl1	-1.95737	1.53e-71	1.64e-69
G3bp2	-0.296097	0.000412715	0.00227093
Plekhh2	-1.04393	7.93e-13	1.24e-11
Stox2	-0.558197	0.0034312	0.014987
D10Wsu102e	-0.232716	0.00329861	0.014508
Arpc4	-0.35517	0.000298596	0.00169589
Fnbp1l	-0.995896	5.05e-19	1.15e-17
Lin7c	-0.219915	0.00981202	0.037337
Hs3st3a1	-1.27837	1.62e-06	1.33e-05
Senp2	-0.21985	0.00784687	0.0309173
Rspo3	-0.532646	2.41e-05	0.000167345
Rapgef5	-2.10879	2.96e-21	7.53e-20
Vps37b	-0.408295	0.000220988	0.00129521
Cacna1a	-0.656469	8.2e-13	1.28e-11
Net1	-0.452133	0.000382348	0.00212165
Snx18	-0.252238	0.00331186	0.0145523
Slc38a1	-0.291421	0.00210167	0.00975584
Prkar2a	-0.523668	8.37e-05	0.000529832
Msrb3	-0.665239	3.56e-10	4.33e-09
Epha3	-1.00228	3.35e-07	2.99e-06
Rcbtb1	-0.218144	0.00337916	0.0147949
Golm1	-0.260274	0.0080653	0.0316217
Pole	-0.504795	0.000264987	0.00152724
Nek6	-0.210139	0.00147948	0.00712362
Sesn3	-1.29879	0.00466127	0.0196848
Pcdh17	-1.8981	0.00494148	0.0207441
Cx3cl1	-1.68051	1.72e-37	8.23e-36
Fam126b	-0.36813	0.00390558	0.0168227
Aen	-0.283339	0.0017467	0.00828203
Snx30	-0.387439	0.00370772	0.0160647
1700025G04Rik	-0.361113	0.000948195	0.00481179
Eid1	-0.261413	0.00156823	0.00750763
Gfra1	-1.18154	1.92e-25	5.84e-24
Rasgef1b	-1.17957	5.62e-16	1.09e-14
Csmd1	-0.767417	0.00343836	0.0150086
Fam20a	-0.731272	1.3e-24	3.83e-23
Pde7b	-0.929715	2.53e-07	2.29e-06
Trps1	-0.919087	3.96e-09	4.36e-08
Rapgef3	-1.71726	3.1e-13	4.99e-12
Rasgrp3	-0.517317	1.31e-05	9.48e-05
Hs3st3b1	-1.3133	1.64e-05	0.000116486
Phldb1	-0.747135	4.62e-12	6.77e-11
Ptprq	-2.16235	1.52e-05	0.000108972
Mcm4	-0.640797	1.27e-16	2.56e-15
Abcc4	-0.388749	0.00539907	0.0224441
Lif	-0.771472	7.96e-09	8.48e-08
Srxn1	-0.342057	9.45e-07	7.97e-06
Ikzf2	-0.886622	1.53e-07	1.42e-06
Prkcb	-1.47367	1.29e-42	7.16e-41
Akap2	-0.54572	8.32e-06	6.19e-05
Zfhx3	-0.580577	5e-07	4.38e-06
Dll4	-1.86944	2.16e-07	1.98e-06
Gcnt1	-1.08036	9.79e-22	2.54e-20
Ubfd1	-0.223548	0.00260273	0.0118303
Foxk2	-0.301665	0.000717606	0.00374353
Actr2	-0.371044	2.11e-06	1.7e-05
Lrp8	-1.96545	5e-44	2.93e-42
Runx3	-1.39542	3.23e-13	5.2e-12
Epha4	-1.68808	4.22e-28	1.43e-26
Tanc1	-0.410731	0.00405759	0.0174324
Olr1	-0.47132	0.00313157	0.0138664
Trim32	-0.253583	0.0107881	0.0405548
Limd2	-0.455176	3.8e-05	0.000255328
Kalrn	-0.980643	8.13e-09	8.65e-08
Atp2b4	-1.58588	1.41e-23	3.99e-22
D1Ertd622e	-0.968282	3.05e-12	4.54e-11
Tsc22d2	-0.315295	0.00137638	0.00670641
Sf3a1	-0.286823	0.00252428	0.0115108
Pcdh18	-1.68835	1.22e-50	8.29e-49
Wdfy1	-0.338155	1.71e-06	1.39e-05
4930523C07Rik	-1.43873	2.17e-19	5.03e-18
Ncbp1	-0.187623	0.00838036	0.0326476
Scrib	-0.288194	0.00117814	0.00585719
Ctnnd1	-0.528506	9.92e-07	8.34e-06
Mmrn2	-1.44824	1.61e-05	0.000114857
Polh	-0.323254	0.00304055	0.0135222
Trim14	-0.507343	0.00150877	0.00725323
Atxn1	-0.410014	4.52e-06	3.5e-05
Tmem44	-0.784062	0.00913612	0.0351514
Wbp4	-0.29475	0.000889059	0.00454312
Kbtbd7	-0.439502	0.0012078	0.0059845
Ltbp2	-2.02771	1.24e-57	9.78e-56
Lurap1l	-0.382866	9.89e-06	7.29e-05
Matr3	-0.18757	0.00611918	0.0250293
Kcnj15	-2.63365	2.7e-34	1.13e-32
Ninl	-0.415672	0.00776928	0.0306445
Hus1	-0.432663	0.00213848	0.00991168
Eif2s1	-0.319232	4.75e-05	0.000314684
Ppp1r16b	-0.954475	0.00331658	0.0145633
Idi1	-1.22746	8.32e-33	3.32e-31
Pdp2	-0.58753	0.00526694	0.0219446
Thsd7a	-0.611488	0.000893735	0.0045632
Slc9a7	-2.11197	8.21e-05	0.000520569
Cadm1	-1.09364	7.05e-23	1.92e-21
St14	-1.5425	3.2e-09	3.56e-08
Sfmbt1	-0.461227	1.54e-05	0.00011018
Me2	-0.343183	2.92e-05	0.00020028
Skil	-0.405398	0.00178161	0.0084236
Rps6ka5	-0.42817	0.0116287	0.0432802
Wwp2	-0.293128	0.000665647	0.00350396
Gins2	-0.488348	0.0011996	0.00595259
Sox6	-1.08292	8.92e-05	0.000562862
Gcat	-0.534391	0.00282245	0.0127
Hmgb1	-0.208981	0.0111505	0.041712
Bend4	-1.07149	5.74e-10	6.83e-09
Plagl2	-0.28211	0.0132079	0.0482667
Znrf1	-0.577438	2e-12	3.01e-11
Cnot10	-0.260778	0.00257856	0.0117321
Rdh11	-0.308953	0.00656589	0.0265779
Cdc25a	-0.643976	1.25e-07	1.18e-06
Cds1	-1.12101	3.1e-14	5.34e-13
2310022B05Rik	-0.359162	6.11e-06	4.65e-05
Fancf	-0.578483	0.000298354	0.00169505
Vezf1	-0.246786	0.0116384	0.0433077
Exo1	-0.890608	3.5e-10	4.28e-09
Slc4a7	-0.489682	0.000772596	0.00399247
Kpna3	-0.316837	0.000964891	0.00488302
Des	-1.0902	4.81e-08	4.71e-07
Cbx6	-0.257656	3.06e-05	0.00020927
Arhgef37	-1.77522	0.0126507	0.0465363
Cttnbp2nl	-0.447325	1.76e-06	1.43e-05
Lpp	-0.43849	0.0103287	0.0390196
Hnrnpa2b1	-0.246677	0.000274011	0.00157496
Gcnt4	-1.59673	1.02e-16	2.07e-15
Elovl6	-1.05021	5.23e-17	1.08e-15
Sh3bgrl2	-0.754619	4.7e-16	9.14e-15
Rnf138	-0.324076	0.00118342	0.00587864
Rad51	-0.430579	5.61e-05	0.000365448
Papd7	-0.271502	0.000724229	0.00377014
Myl9	-1.14859	2.3e-41	1.24e-39
Pvrl3	-0.363104	2.22e-05	0.000155202
Nedd4l	-0.56741	8.28e-08	7.94e-07
Ccne2	-0.697369	7.58e-07	6.5e-06
Tbc1d10b	-0.204404	0.00435919	0.0185932
Actn1	-0.66488	1.92e-15	3.56e-14
Cask	-0.342163	0.00120177	0.00596013
Zbtb1	-0.427185	0.000166781	0.00100118
Prdx1	-0.433084	2.75e-05	0.000189262
Asun	-0.470647	3.26e-07	2.91e-06
Gucy1a2	-0.756481	0.00369192	0.016
Gopc	-0.212044	0.00557086	0.0230694
Slc33a1	-0.270501	0.00205282	0.00956302
Mfsd7b	-0.524241	9.56e-07	8.06e-06
Hmga2	-0.815215	1.04e-14	1.84e-13
Arhgap1	-0.271651	9.43e-05	0.000592535
